# Supplementary material for: Rapid Multi-Locus Sequence Typing Using Microfluidic Biochips
Source: PLoS One. 2010 May 12;5(5):e10595. doi: 10.1371/journal.pone.0010595 (PMC2868872; doi:10.1371/journal.pone.0010595)
Supplement: Data S1 — Summary of pubmlst data submission. Each submitted isolate are broken down by alleles and Sequence Type. (0.08 MB XLS) [file pone.0010595.s005.xls]

## Sheet: All-in-one
CHART SUMMARY OF 100 STRAINS
	84 FULL STRAINS SUBMITTED AND ACCEPTED
	Strain	Submission #	ST	ID#	Date subm.
	(NB#)					isolate	other_name	country	region	year	source	glp	gmk	ilv	pta	pur	pyc	tpi
1	2	20090114_004	496	902	1.14.09	S6553	cereus	USA	Rockville, MD	2007	soil	12	8	9	135	9	12	10
2	15	20090114_005	223	864	1.14.09	S6571	cereus	USA	Rockville, MD	2007	soil	43	26	35	42	39	41	63
3	16	20090114_006	478	863	1.14.09	S6572	cereus	USA	Rockville, MD	2007	soil	43	50	35	125	133	117	30
4	20	20090114_007	471	865	1.14.09	S6576	cereus	USA	Rockville, MD	2007	soil	43	50	35	125	128	41	30
5	23	20090114_008	223	866	1.14.09	S6579	cereus	USA	Rockville, MD	2007	soil	43	26	35	42	39	41	63
6	24	20090114_009	479	876	1.14.09	S6580	cereus	USA	Rockville, MD	2007	soil	15	6	47	8	4	41	7
7	25	20090114_010	223	868	1.14.09	S6581	cereus	USA	Rockville, MD	2007	soil	43	26	35	42	39	41	63
8	26	20090114_011	480	869	1.14.09	S6582	cereus	USA	Rockville, MD	2007	soil	129	77	138	129	134	118	101
9	28	20090114_012	97	870	1.14.09	S6584	cereus	USA	Rockville, MD	2007	soil	15	6	47	8	4	8	7
10	29	20090114_013	223	871	1.14.09	S6585	cereus	USA	Rockville, MD	2007	soil	43	26	35	42	39	41	63
1	3_old	20090121_003	480	872	2009-01-21	S6582a	cereus	USA	Rockville, MD	2007	soil	129	77	138	129	134	118	101
12	5_old	20090121_004	480	873	2009-01-21	S6593	cereus	USA	Rockville, MD	2007	soil	129	77	138	129	134	118	101
13	6_old	20090121_005	481	874	2009-01-21	S6611	cereus	USA	Rockville, MD	2007	soil	130	77	139	129	134	118	102
14	7-old	20090121_006	111	875	2009-01-21	S6613	cereus	USA	Rockville, MD	2007	soil	43	26	35	42	39	41	30
15	8_old	20090121_007	482	876	2009-01-21	S6591	cereus	USA	Rockville, MD	2007	soil	131	78	140	130	135	119	103
16	9_old	20090121_008	483	877	2009-01-21	S6556	cereus	USA	Rockville, MD	2007	soil	132	77	138	129	134	118	101
17	10_old	20090121_009	484	878	2009-01-21	S6616	cereus	USA	Rockville, MD	2007	soil	132	77	138	131	134	118	102
18	3	20090121_010	481	879	2009-01-21	S6557	cereus	USA	Rockville, MD	2007	soil	130	77	139	129	134	118	102
19	5	20090121_011	223	880	2009-01-21	S6559	cereus	USA	Rockville, MD	2007	soil	43	26	35	42	39	41	63
20	13	20090121_012	485	881	2009-01-21	S6569	cereus	USA	Rockville, MD	2007	soil	133	79	29	8	4	8	21
21	21	20090126_001	491	882	2009-01-24	S6577	cereus	USA	Rockville, MD	2007	soil	132	77	141	131	134	118	101
22	30	20090126_002	223	883	2009-01-24	S6586	cereus	USA	Rockville, MD	2007	soil	43	26	35	42	39	41	63
23	31	20090126_003	486	884	2009-01-24	S6587	cereus	USA	Rockville, MD	2007	soil	131	78	42	132	136	119	103
24	34	20090126_004	97	885	2009-01-24	S6590	cereus	USA	Rockville, MD	2007	soil	15	6	47	8	4	8	7
25	35	20090126_005	481	886	2009-01-24	S6594	cereus	USA	Rockville, MD	2007	soil	130	77	139	129	134	118	102
26	36	20090126_006	97	887	2009-01-24	S6595	cereus	USA	Rockville, MD	2007	soil	15	6	47	8	4	8	7
27	38	20090126_007	487	888	2009-01-24	S6597	cereus	USA	Rockville, MD	2007	soil	83	26	143	133	91	41	30
28	40	20090126_008	488	889	2009-01-24	S6599	cereus	USA	Rockville, MD	2007	soil	134	13	9	134	84	73	74
29	41	20090126_009	489	890	2009-01-24	S6600	cereus	USA	Rockville, MD	2007	soil	135	77	138	129	134	118	102
30	43	20090126_010	490	891	2009-01-24	S6602	cereus	USA	Rockville, MD	2007	soil	43	50	35	125	128	118	65
31	1_old	20090127_002	471	892	2009-01-27	S6563a	cereus	USA	Rockville, MD	2007	soil	43	50	35	125	128	41	30
32	4_old	20090127_003	492	893	2009-01-27	S6560	cereus	USA	Rockville, MD	2007	soil	129	77	138	129	134	118	102
3	1	20090127_004	493	894	2009-01-27	S6552	cereus	USA	Rockville, MD	2007	soil	12	8	13	10	2	17	7
34	8	20090127_005	471	895	2009-01-27	S6563	cereus	USA	Rockville, MD	2007	soil	43	50	35	125	128	41	30
35	18	20090127_006	494	896	2009-01-27	S6574	cereus	USA	Rockville, MD	2007	soil	131	78	142	130	135	119	103
36	45	20090127_007	223	897	2009-01-27	S6606	cereus	USA	Rockville, MD	2007	soil	43	26	35	42	39	41	63
37	46	20090127_008	223	898	2009-01-27	S6607	cereus	USA	Rockville, MD	2007	soil	43	26	35	42	39	41	63
38	47	20090128_001	495	899	2009-01-27	S6608	cereus	USA	Rockville, MD	2007	soil	43	50	35	125	128	41	65
39	48	20090128_002	223	900	2009-01-27	S6609	cereus	USA	Rockville, MD	2007	soil	43	26	35	42	39	41	63
40	49	20090128_003	489	901	2009-01-27	S6610	cereus	USA	Rockville, MD	2007	soil	135	77	138	129	134	118	102
41	50	20090129_001	481	903	2009-01-28	S6612	cereus	USA	Rockville, MD	2007	soil	130	77	139	129	134	118	102
42	51	20090129_002	111	904	2009-01-28	S6554	cereus	USA	Rockville, MD	2007	soil	43	26	35	42	39	41	30
43	53	20090129_003	471	905	2009-01-28	S6592	cereus	USA	Rockville, MD	2007	soil	98	13	9	84	84	73	74
44	54	20090129_004	471	906	2009-01-28	S6603	cereus	USA	Rockville, MD	2007	soil	43	50	35	125	128	41	30
45	55	20090129_005	223	907	2009-01-28	S6604	cereus	USA	Rockville, MD	2007	soil	43	26	35	42	39	41	63
46	57	20090129_006	480	908	2009-01-28	S6615	cereus	USA	Rockville, MD	2007	soil	129	77	138	129	134	118	101
47	39	20090129_007	460	909	2009-01-28	S6598	cereus	USA	Rockville, MD	2007	soil	65	1	56	1	1	53	24
48	58	20090129_008	498	912	2009-01-28	S6617	cereus	USA	Rockville, MD	2007	soil	100	1	144	136	55	37	24
49	59	20090129_009	471	910	2009-01-28	S6618	cereus	USA	Rockville, MD	2007	soil	43	50	35	125	128	41	30
50	61	20090129_010	471	911	2009-01-28	S6620	cereus	USA	Rockville, MD	2007	soil	43	50	35	125	128	41	30
51	19	20090130-006	499	913	2009-01-30	S6575	cereus	USA	Rockville, MD	2007	soil	129	77	138	129	137	118	101
52	27	20090130-007	480	914	2009-01-30	S6683	cereus	USA	Rockville, MD	2007	soil	129	77	138	129	134	118	101
53	62	20090130-008	295	915	2009-01-30	S6621	cereus	USA	Rockville, MD	2007	soil	102	35	107	22	96	20	78
54	63	20090130-009	480	916	2009-01-30	S6622	cereus	USA	Rockville, MD	2007	soil	129	77	138	129	134	118	101
55	64	20090130-010	471	917	2009-01-30	S6623	cereus	USA	Rockville, MD	2007	soil	43	50	35	125	128	41	30
56	65	20090130-011	500	918	2009-01-30	S6624	cereus	USA	Rockville, MD	2007	soil	15	80	145	9	4	8	21
57	66	20090130-012	501	919	2009-01-30	S6625	cereus	USA	Rockville, MD	2007	soil	7	8	14	26	138	50	7
58	68	20090130-013	502	920	2009-01-30	S6627	cereus	USA	Rockville, MD	2007	soil	16	6	12	9	4	7	15
59	69	20090130-014	503	921	2009-01-30	S6628	cereus	USA	Rockville, MD	2007	soil	33	8	146	19	8	120	104
60	70	20090130-015	503	922	2009-01-30	S6629	cereus	USA	Rockville, MD	2007	soil	33	8	146	19	8	120	104
61	71	20090203_001	506	931	2009-02-02	S6630	cereus	USA	Rockville, MD	2007	soil	40	8	147	44	2	36	7
62	72	20090203_002	503	923	2009-02-02	S6631	cereus	USA	Rockville, MD	2007	soil	33	8	146	19	8	120	104
63	73	20090203_003	504	924	2009-02-02	S6632	cereus	USA	Rockville, MD	2007	soil	43	74	35	42	39	41	63
64	76	20090203_004	223	925	2009-02-02	S6635	cereus	USA	Rockville, MD	2007	soil	43	26	35	42	39	41	63
65	77	20090203_005	500	926	2009-02-02	S6636	cereus	USA	Rockville, MD	2007	soil	15	80	145	9	4	8	21
66	78	20090203_006	138	927	2009-02-02	S6637	cereus	USA	Rockville, MD	2007	soil	37	9	14	12	12	14	7
67	79	20090203_007	507	932	2009-02-02	S6638	cereus	USA	Rockville, MD	2007	soil	16	6	12	9	4	121	15
68	80	20090203_008	118	928	2009-02-02	S6639	cereus	USA	Rockville, MD	2007	soil	47	28	14	26	2	36	7
69	82	20090203_009	505	929	2009-02-02	S6641	cereus	USA	Rockville, MD	2007	soil	87	26	78	42	39	41	30
70	83	20090203_010	502	930	2009-02-02	S6642	cereus	USA	Rockville, MD	2007	soil	16	6	12	9	4	7	15
71	84	20090203_011	508	933	2009-02-02	S6643	cereus	USA	Rockville, MD	2007	soil	136	78	142	132	135	119	103
72	85	20090203_012	508	934	2009-02-02	S6644	cereus	USA	Rockville, MD	2007	soil	136	78	142	132	135	119	103
73	86	20090203_013	471	935	2009-02-02	S6645	cereus	USA	Rockville, MD	2007	soil	43	50	35	125	128	41	30
74	87	20090203_014	509	936	2009-02-02	S6646	cereus	USA	Rockville, MD	2007	soil	126	6	133	46	4	114	37
75	88	20090203_015	510	937	2009-02-02	S6647	cereus	USA	Rockville, MD	2007	soil	83	26	143	42	139	41	30
76	89	20090203_016	511	938	2009-02-02	S6566	cereus	USA	Rockville, MD	2007	soil	13	8	9	28	9	12	8
77	9	20090204_002	512	943	2009-02-04	S6564	cereus	USA	Rockville, MD	2007	soil	14	8	148	11	4	12	23
78	10	20090204_003	480	939	2009-02-04	S6565	cereus	USA	Rockville, MD	2007	soil	129	77	138	129	134	118	101
79	22	20090204_004	480	940	2009-02-04	S6578	cereus	USA	Rockville, MD	2007	soil	129	77	138	129	134	118	101
80	32	20090204_005	513	944	2009-02-04	S6588	cereus	USA	Rockville, MD	2007	soil	59	81	149	137	140	122	32
81	44	20090204_006	514	945	2009-02-04	S6605	cereus	USA	Rockville, MD	2007	soil	137	82	150	138	141	123	105
82	90	20090204_008	483	942	2009-02-04	S6556a	cereus	USA	Rockville, MD	2007	soil	132	77	138	129	134	118	101
83	2_old	20090211_002	484	941	2009-02-11	S6570a	cereus	USA	Rockville, MD	2007	soil	132	77	138	131	134	118	102
84	14	20090211_003	515	946	2009-02-11	S6570	cereus	USA	Rockville, MD	2007	soil	132	77	138	131	134	125	102
	15 INCOMPLETE STRAINS SUBMITTED AND ACCEPTED AS SINGLE LOCI ALLELES
	Strain	Submission #	ST	ID#	Date subm.
	(NB#)					isolate	other_name	country	region	year	source	glp	gmk	ilv	pta	pur	pyc	tpi
1	6	20090205_002			2009-02-10	S6561	cereus	USA	Rockville, MD	2007	soil	15	7	N/A	2	135	26	110
2	7	20090205_002			2009-02-10	S6562	cereus	USA	Rockville, MD	2007	soil	134	13	N/A	84	84	73	74
3	11	20090205_002			2009-02-10	S6567	cereus	USA	Rockville, MD	2007	soil	102	68	N/A	48	135	101	107
4	12	20090205_002			2009-02-10	S6568	cereus	USA	Rockville, MD	2007	soil	141	83	N/A	141	134	125	106
5	37	20090205_002			2009-02-10	S6596	cereus	USA	Rockville, MD	2007	soil	138	N/A	N/A	N/A	N/A	N/A	N/A
6	42	20090205_002			2009-02-10	S6601	cereus	USA	Rockville, MD	2007	soil	137	82	N/A	138	141	123	105
7	52	20090205_002			2009-02-10	S6555	cereus	USA	Rockville, MD	2007	soil	134	13	N/A	84	84	73	74
8	56	20090205_002			2009-02-10	S6614	cereus	USA	Rockville, MD	2007	soil	137	82	N/A	138	141	123	105
9	67	20090205_002			2009-02-10	S6626	cereus	USA	Rockville, MD	2007	soil	139	13	N/A	139	25	124	35
10	74	20090205_002			2009-02-10	S6633	cereus	USA	Rockville, MD	2007	soil	134	13	N/A	84	84	73	74
11	81	20090205_002			2009-02-10	S6640	cereus	USA	Rockville, MD	2007	soil	140	84	N/A	140	N/A	N/A	109
12	4	20090211_004			2009-02-11	S6558	cereus	USA	Rockville, MD	2007	soil	117	9	151	12	N/A	14	111
13	17	20090211_005			2009-02-11	S6573	cereus	USA	Rockville, MD	2007	soil	142	83	N/A	141	N/A	125	112
14	33	( trace not submitted; known alleles)				S6589	cereus	USA	Rockville, MD	2007	soil	129	77	138	129	134	N/A	101
15	60	20090211_006			2009-02-11	S6619	cereus	USA	Rockville, MD	2007	soil	142	83	N/A	141	N/A	125	106
	1 STRAIN: DNA not B. cereus
	Strain
	(NB#)
1	75					S6634		USA	Rockville, MD	2007	soil
	In red:	newly assigned strain# and allele#
