# Supplementary material for: Rapid Multi-Locus Sequence Typing Using Microfluidic Biochips
Source: PLoS One. 2010 May 12;5(5):e10595. doi: 10.1371/journal.pone.0010595 (PMC2868872; doi:10.1371/journal.pone.0010595)
Supplement: Data S2 — Breakdown of abundance by Sequence Type and Allele. Abundance charts for each data type. (0.13 MB XLS) [file pone.0010595.s006.xls]

## Sheet: Sheet1
Full strain submission																		single allele submission
NetBio_ST			glp		gmk		ilv		pta		pur		pyc		tpi			glp		gmk		ilv		pta		pur		pyc		tpi
478	1		129	10	77	23	138	17	129	18	133	1	117	1	101	12		129	1	77	1	138	1	129	1	134	2	123	2	101	1
479	1		130	4	78	5	139	4	130	2	134	21	118	22	102	10		134	3	82	2	151	1	138	3	135	2	124	1	105	2
480	8		131	3	79	1	140	1	131	4	135	4	119	5	103	5		137	2	83	3			139	1	141	2	125	3	106	2		New Sequence Types
481	4		132	6	80	2	141	1	132	3	136	1	120	3	104	3		138	1	84	1			140	1					107	1		478	479	480	481	482	483	484	485	486	487	488	489	490	491	492	493	494
482	1		133	1	81	1	142	4	133	1	137	1	121	1	105	1		139	1					141	3					109	1		1	1	8	4	1	2	2	1	1	1	1	2	1	1	1	1	1
483	2		134	1	82	1	143	2	134	1	138	1	122	1				140	1											110	1
484	2		135	2			144	1	135	1	139	1	123	1				141	1											111	1
485	1		136	2			145	2	136	1	140	1	125	1				142	2											112	1
486	1		137	1			146	3	137	1	141	1
487	1						147	1	138	1
488	1						148	1
489	2						149	1
490	1						150	1
491	1
492	1
493	1
494	1
495	1
496	1
497
498	1
499	1
500	2																																New glp alleles
501	1																																129	130	131	132	133	134	135	136	137	138	139	140	141	142
502	2																																11	4	3	6	1	4	2	2	2	1	1	1	1	2
503	3
504	1
505	1
506	1
507	1
508	2
509	1
510	1
511	1
512	1
513	1
514	1
515	1
#'s include 2_old and NB14
																																	New gmk alleles
																																	77	78	79	80	81	82	83	84
																																	24	5	1	2	1	3	6	1
																																	New tpi alleles
																																	101	102	103	104	105	106	107	108	109	110	111	112
																																	13	10	5	3	3	2	1	1	1	1	1	1
[truncated: 23 more columns]
