# Supplementary material for: Rapid Multi-Locus Sequence Typing Using Microfluidic Biochips
Source: PLoS One. 2010 May 12;5(5):e10595. doi: 10.1371/journal.pone.0010595 (PMC2868872; doi:10.1371/journal.pone.0010595)
Supplement: Data S3 — Aggregated quality score data. Columns are 1) position from start of trace, 2) numbers of electropherograms recording data 3) mean Q score 4) standard deviation. (0.14 MB TXT) [file pone.0010595.s007.txt]

Supplementary data 3. raw data for figure 4. Columns are 1) posiotn from strat of trace, 2) numbers of electroherograms recodning data 3) mean Q score 4) standard deviation.
glp results
Dist	Count	mean	StdDev
0	159	7.45911949685535	3.70381626380277
1	178	8.03370786516854	4.09201907038166
2	185	8.44324324324324	4.44633095815237
3	187	8.83957219251337	4.75031813636118
4	191	9.3979057591623	5.63530187035435
5	191	9.70680628272251	6.34846900392961
6	190	9.96315789473684	6.57425719757031
7	193	10.1347150259067	6.48013688180338
8	186	10.1451612903226	6.40315827695917
9	181	10.353591160221	6.44264014453092
10	189	10.1746031746032	6.33851704887871
11	191	10.6649214659686	6.74207330824873
12	193	10.8549222797927	7.05039073379174
13	193	11.8134715025907	8.17430073910928
14	197	12.4568527918782	9.27881151364603
15	197	12.9441624365482	9.42975798453752
16	196	13.4744897959184	9.52160093438816
17	193	14.0259067357513	9.97937207504008
18	192	14.875	10.3663268800619
19	193	15.3471502590674	11.2016881476639
20	191	15.7696335078534	11.2404026605029
21	190	16.7210526315789	11.6592302353009
22	191	16.6492146596859	11.9030065600867
23	189	17.8518518518519	12.8199171529196
24	190	18.8842105263158	13.678363680328
25	192	19.28125	13.8542927174782
26	193	20.3626943005181	14.598553616812
27	193	21.3989637305699	15.0343841661003
28	197	21.5329949238579	15.2065767748418
29	195	22.0051282051282	14.9129769255655
30	195	22.7076923076923	14.911135128912
31	193	23.2849740932642	14.9518892383605
32	196	23.6275510204082	14.9593999647404
33	197	23.7258883248731	15.5889806007686
34	196	24.2040816326531	15.867049672391
35	197	24.4010152284264	16.3453356944436
36	194	24.9432989690722	16.2787213359964
37	193	25.2487046632124	16.1558268281405
38	194	26.0051546391753	16.5274140054194
39	195	27.1282051282051	16.8678604403165
40	194	28.3814432989691	16.8017660674054
41	197	29.3451776649746	17.2260670885935
42	198	29.8585858585859	17.2043614473885
43	196	30.6632653061224	17.2644254822399
44	197	30.502538071066	16.7936529450747
45	196	31.6122448979592	17.1411232334354
46	197	32.1065989847716	17.5674736288577
47	197	32.507614213198	17.451863618788
48	198	32.5606060606061	17.3954852546584
49	197	33.1522842639594	17.043975456077
50	197	33.6192893401015	16.9052652558289
51	197	34.248730964467	16.4318028161701
52	197	35.0761421319797	16.41114881564
53	198	34.7626262626263	16.5762112334072
54	198	35.5	16.1426854772136
55	198	36.4141414141414	16.3390535864758
56	198	37.3585858585859	16.1788136834334
57	197	38.2131979695431	15.5204022547543
58	197	39.0609137055838	15.6728787315002
59	196	40.7448979591837	15.5582025357488
60	197	41.502538071066	16.1907079566514
61	197	41.6446700507614	15.4950826471697
62	197	41.6446700507614	15.6301525224571
63	196	41.9591836734694	15.035287291754
64	196	42.7959183673469	14.3730225814418
65	196	43.1071428571429	14.8946299047677
66	196	43.5408163265306	14.4383168046247
67	197	43.8477157360406	14.8844925931493
68	197	44.4213197969543	14.8581782703855
69	197	44.741116751269	14.6046185304503
70	197	44.3248730964467	14.4552808163215
71	196	44.8928571428571	13.7372318340173
72	197	44.6497461928934	13.9472095971738
73	198	45.469696969697	14.2382408836557
74	198	44.8888888888889	14.1341569852264
75	198	45.2979797979798	14.1388005565272
76	197	45.5431472081218	13.7886531376588
77	197	46.4416243654822	13.8163203332891
78	197	46.9340101522843	13.3607982263334
79	197	47.9289340101523	12.9025003659989
80	197	48.3908629441624	12.6230481524746
81	198	47.6313131313131	13.1496821792065
82	197	48.4619289340102	12.952614673203
83	198	47.3737373737374	13.4349992649971
84	197	47.7868020304569	12.7805348019108
85	198	48.1212121212121	12.946412573501
86	198	47.6919191919192	13.0726604842155
87	198	48.040404040404	12.993101794882
88	198	47.989898989899	13.3602903928248
89	198	47.8737373737374	13.4088090285899
90	198	48.1060606060606	13.195286946496
91	198	47.8181818181818	13.4257602504216
92	198	48.4141414141414	13.0068393574792
93	198	48.5252525252525	12.495557329771
94	198	49.1515151515151	11.6709223784902
95	198	49.2222222222222	11.3074752288868
96	198	50.0656565656566	10.7032293776169
97	198	50.2727272727273	11.0470320628358
98	198	49.9242424242424	11.068743121794
99	198	50.2020202020202	11.0980675118262
100	198	50.2727272727273	11.3444619032584
101	198	50.7272727272727	11.9617140358943
102	198	50.2979797979798	12.0273417766682
103	198	50.7828282828283	12.2158384366968
104	197	51.2842639593909	11.0928551233266
105	197	51.5939086294416	10.5340828495605
106	197	51.3045685279188	10.4108768397809
107	197	51.3604060913706	10.0492184607054
108	197	51.6954314720812	10.2284432075774
109	196	52.1938775510204	9.99349343529776
110	198	51.6666666666667	10.6737497633284
111	198	51.7121212121212	10.5999212019605
112	198	52.2474747474747	10.260286094846
113	198	52.8181818181818	9.88858095105952
114	198	52.6464646464646	9.58458272521607
115	198	52.5808080808081	8.70153935582373
116	198	53.0909090909091	8.5146525354121
117	198	53.1161616161616	8.53429280725358
118	198	52.959595959596	8.81268028729482
119	198	53.2373737373737	8.50674364748209
120	198	53.4040404040404	8.23194124667535
121	198	53.3585858585859	8.21708644625207
122	198	53.1464646464646	8.15794356902483
123	198	53.1010101010101	8.12528165789971
124	198	52.9545454545455	8.30588773775186
125	198	52.8383838383838	8.68946158012264
126	198	52.6919191919192	8.76199890004567
127	198	52.6717171717172	8.90948892897003
128	198	53.3989898989899	8.61042922044561
129	198	53.5606060606061	9.0494335373305
130	197	54.3197969543147	7.6661370390451
131	198	53.9141414141414	8.64926874173204
132	198	54.0050505050505	8.11497173384425
133	198	53.8686868686869	8.13171576683655
134	198	54	7.30759982678488
135	198	54.1313131313131	6.64341430266721
136	198	54.3434343434343	6.74655259386293
137	198	53.8131313131313	7.53067697679709
138	198	53.9040404040404	7.8343175717875
139	198	53.8282828282828	7.98989260493429
140	198	53.8686868686869	8.09417471128345
141	198	53.6969696969697	7.66222793732635
142	198	53.4242424242424	8.17957206517301
143	198	53.2020202020202	8.09960805967806
144	198	53.4292929292929	8.3770626222869
145	198	53.489898989899	8.59095256532085
146	198	53.3585858585859	8.38040390217898
147	198	53.3838383838384	8.14925124486418
148	198	53.3737373737374	7.77877609490965
149	198	53.2828282828283	8.23209073374048
150	197	53.7918781725888	6.87292343595582
151	197	53.8324873096447	6.71104484140573
152	197	53.8781725888325	7.06640374940842
153	197	53.8934010152284	7.10660853028025
154	197	53.6091370558376	6.971115169075
155	197	53.8984771573604	6.88386517226586
156	197	53.6649746192893	7.09407928072344
157	198	53.5606060606061	7.8684529556381
158	198	53.7020202020202	7.95782639759184
159	198	53.5	8.0169553824417
160	198	53.4343434343434	8.22792276449594
161	198	53.5050505050505	7.85383444437619
162	198	53.3989898989899	8.11074357941768
163	198	53.1818181818182	8.48810889518512
164	198	53.1464646464646	8.62611797367147
165	198	52.8535353535354	8.49387731868283
166	198	52.9292929292929	8.5552875273236
167	198	52.959595959596	8.60694937250691
168	198	52.8838383838384	8.54439831424238
169	198	52.9090909090909	8.52359032701359
170	198	53.4343434343434	7.98941128706877
171	198	53.5505050505051	7.94875559315229
172	198	53.6313131313131	7.936961615647
173	198	53.1464646464646	8.35529332364367
174	198	52.969696969697	8.53770918222772
175	198	53.1616161616162	7.94231368137407
176	198	53.5959595959596	7.74389452239592
177	198	53.6464646464646	8.14751449915692
178	198	53.2525252525253	7.92393205261668
179	198	53.0858585858586	8.08192204737835
180	198	53.1161616161616	7.55431375162637
181	198	53.4494949494949	7.60610059367421
182	198	53.4141414141414	7.31039188157067
183	198	53.2777777777778	8.62169445881897
184	198	53.5050505050505	8.92196711524752
185	198	53.5959595959596	9.06593914758976
186	198	53.1969696969697	8.82236376748192
187	198	52.479797979798	9.05297976351292
188	198	52.3030303030303	9.17119142707043
189	198	52.8080808080808	9.41828523700678
190	198	52.969696969697	8.98781413656246
191	198	53.2676767676768	8.71919905373456
192	198	52.9191919191919	8.5989927018124
193	198	52.7676767676768	8.86941734942834
194	198	52.8686868686869	8.38556466277814
195	198	52.8282828282828	8.84272094932449
196	198	52.6919191919192	8.68343632145518
197	198	52.8131313131313	8.75210949439956
198	198	52.6313131313131	8.68281629280199
199	198	52.5606060606061	8.80089195043387
200	198	52.3434343434343	9.01849382020117
201	198	52.4646464646465	8.81601350026274
202	198	52.8888888888889	8.57086185111163
203	198	52.6969696969697	8.76246557501894
204	198	52.7929292929293	8.16035672213774
205	198	52.2676767676768	8.45075707157693
206	198	52.4040404040404	8.37862786571078
207	198	52.0505050505051	9.26417009015731
208	198	51.7727272727273	9.77793349267477
209	198	51.959595959596	9.19216085345116
210	198	52.1060606060606	8.78241572841806
211	198	52.3282828282828	8.26823829779014
212	198	52.4747474747475	8.13757772655378
213	198	52.8939393939394	7.83613027596482
214	198	52.9494949494949	7.84089725697197
215	198	52.7323232323232	7.90643673112709
216	198	52.8939393939394	7.31203469681841
217	198	52.9949494949495	7.09578946770725
218	198	53.1363636363636	7.00736312593923
219	198	52.8787878787879	7.89881791229733
220	198	52.6868686868687	8.13608427331394
221	198	52.5050505050505	8.49947593173765
222	198	52.530303030303	8.52982768371071
223	198	52.5353535353535	8.67789435185705
224	198	52.0959595959596	8.91333819651569
225	198	51.9191919191919	9.23706588401974
226	198	51.7828282828283	9.46263332924101
227	198	52.3282828282828	8.9566529780576
228	198	52.1717171717172	8.89023921958973
229	198	52.1767676767677	8.76680782544538
230	198	51.959595959596	9.28064323860245
231	198	51.8535353535354	9.24147364620846
232	198	51.9343434343434	9.04420796919683
233	198	52.3282828282828	8.41911699921705
234	198	52.0757575757576	8.93401179101799
235	198	52.1616161616162	8.56590700725828
236	198	52.489898989899	8.38462449418738
237	198	52.5757575757576	8.67353862421819
238	198	52.540404040404	8.84358632712219
239	198	52.8737373737374	8.87929303742041
240	198	52.7323232323232	8.67015802972893
241	198	52.6363636363636	8.74042425465501
242	198	52.540404040404	8.43342900065086
243	198	52.7929292929293	7.92045161668411
244	198	52.7020202020202	8.27614123034184
245	198	52.6515151515151	8.08864421305284
246	198	52.3333333333333	8.4095667060046
247	198	52.2979797979798	8.35974740101199
248	198	52.010101010101	8.91470575341376
249	198	52.3181818181818	7.95129671940832
250	198	52.1969696969697	8.18048879114332
251	198	52.2777777777778	8.2559691441249
252	198	52.0252525252525	7.9971040879668
253	198	52.3787878787879	8.54269388588125
254	198	51.7323232323232	8.91209556541397
255	198	51.5858585858586	9.05203244531679
256	198	51.7171717171717	9.36733757692166
257	198	52.3030303030303	8.0549565980228
258	198	51.9343434343434	8.53483351151452
259	198	52.3686868686869	8.54789013020759
260	198	52.5050505050505	8.13699172061738
261	198	52.7272727272727	8.1661902739415
262	198	52.969696969697	7.88683223799938
263	198	52.8787878787879	8.33897670781353
264	198	52.9191919191919	8.18960188526417
265	198	53.3484848484849	7.87689371170223
266	198	53.3333333333333	8.26772822178124
267	198	53.4949494949495	7.91563862041528
268	198	53.8080808080808	7.62733098953319
269	198	53.8838383838384	7.06112841057296
270	198	53.6919191919192	7.55225688885545
271	198	53.469696969697	7.98898930788582
272	198	53.2727272727273	7.99278631851021
273	198	53.030303030303	7.66421514679329
274	198	52.5909090909091	8.1314903437173
275	198	52.479797979798	8.27368748065265
276	198	53.010101010101	7.84299609887727
277	198	53.040404040404	7.23698789169582
278	198	53.1818181818182	7.48516453045575
279	198	53.3888888888889	7.2079537129971
280	198	53.6060606060606	7.17414729975219
281	198	53.1363636363636	7.56001980156749
282	198	53.0909090909091	7.57110578609098
283	198	53.1515151515151	7.83440756248355
284	198	53.3838383838384	7.51878469322589
285	198	53.1919191919192	7.25836016170953
286	198	53.1919191919192	6.93285676305161
287	198	53.020202020202	7.17296078732084
288	198	53.1969696969697	7.38887838346083
289	198	53.3080808080808	7.56501668975549
290	198	53.0707070707071	8.16237813118189
291	198	53.1868686868687	8.3356265111222
292	198	52.7727272727273	9.27382997868009
293	197	53.253807106599	8.38588149160083
294	198	52.8989898989899	9.03236700964107
295	198	52.6919191919192	8.83354447394321
296	198	52.469696969697	8.87285204773563
297	198	52.3636363636364	8.80407675002873
298	198	52.3434343434343	8.7307864365265
299	198	52.2929292929293	8.92751694976694
300	198	52.8030303030303	8.52863739088898
301	198	52.9747474747475	8.07417193735546
302	198	52.8737373737374	8.11648802372715
303	198	52.4292929292929	8.20440333085108
304	198	52.3434343434343	8.39586750676177
305	198	51.9444444444444	9.06333857002868
306	198	51.6565656565657	9.2907482130672
307	198	52.040404040404	8.83396674002349
308	198	51.9191919191919	8.72847812096461
309	198	52.479797979798	8.68495963242481
310	198	51.9090909090909	8.86227493005357
311	198	51.989898989899	9.25608039913372
312	198	51.7020202020202	9.71299281378327
313	198	51.540404040404	10.0322264402581
314	198	51.2222222222222	9.7995706479609
315	198	51.4494949494949	9.49725981039089
316	198	51.3434343434343	9.92782237859573
317	198	51.6262626262626	9.60021769908185
318	198	51.8232323232323	9.59505295846255
319	198	52.520202020202	9.19264194607996
320	198	52.3030303030303	9.36887009255969
321	198	52.2626262626263	8.88629339638389
322	198	51.8838383838384	9.12472189488686
323	198	52.010101010101	8.55260811527698
324	198	51.7171717171717	8.91874248954018
325	198	51.3737373737374	9.621344565097
326	198	51.3939393939394	9.43028729215353
327	198	50.8383838383838	9.86426362518502
328	198	51.040404040404	9.54223227500972
329	198	51.3838383838384	9.28478595157915
330	198	51.7222222222222	9.13456152894058
331	198	51.9848484848485	9.06909588827541
332	198	51.8838383838384	9.39551904289612
333	198	52.0555555555556	9.59970094946884
334	198	51.5555555555556	9.39513020224853
335	198	51.5858585858586	10.019787631629
336	198	51.1868686868687	10.4147703242331
337	198	50.7474747474747	10.6935565155441
338	198	50.4494949494949	10.9653341510016
339	198	49.7373737373737	10.6842888198279
340	198	50.1969696969697	10.5511368218112
341	198	49.7575757575758	10.6652725592582
342	198	49.8484848484849	10.4287416553963
343	198	49.7575757575758	10.3552050808183
344	198	49.8636363636364	10.2098087061578
345	198	49.6868686868687	10.3238391165543
346	198	49.5858585858586	10.8702641018917
347	198	49.4747474747475	10.8092303424345
348	198	49.8282828282828	10.7325969665077
349	198	49.2070707070707	11.0583386322096
350	198	49.6616161616162	10.7331093329679
351	198	49.1717171717172	11.2926375584361
352	198	49.0050505050505	11.6403366056078
353	198	48.7222222222222	11.7286845697703
354	198	48.8282828282828	11.8201758204866
355	198	49.2373737373737	11.3977118182598
356	198	48.5606060606061	11.6990113529265
357	198	47.7222222222222	12.1892276278509
358	198	46.9444444444444	12.617446001407
359	198	47.0858585858586	12.4703791995639
360	198	47.2272727272727	12.6054481669116
361	198	47.0959595959596	12.1820323643585
362	198	47.1767676767677	12.2517611147442
363	198	47.0707070707071	11.6189522451107
364	198	47.3333333333333	11.9385057181259
365	197	47.2690355329949	11.6098878329478
366	198	46.2272727272727	12.0153820042048
367	198	46.4444444444444	11.7341293377121
368	198	46.3282828282828	12.2726350738398
369	198	46.540404040404	12.2169842598102
370	198	45.8434343434343	12.5370813369772
371	198	45.3838383838384	12.758361104994
372	198	45	12.6939771481425
373	198	45.3888888888889	12.6633600635561
374	198	45.540404040404	12.5857821579065
375	198	44.9191919191919	12.4799752437578
376	198	45.4494949494949	12.3368530795364
377	198	45.3080808080808	12.1989029777869
378	198	45.2777777777778	12.4504545453937
379	198	45.3585858585859	12.5923069746718
380	198	45.1212121212121	11.9459635535946
381	198	44.959595959596	12.286279906774
382	198	44.4141414141414	12.3687095798331
383	198	43.7878787878788	12.6204030499265
384	198	43.9444444444444	12.9556817571023
385	198	43.4646464646465	12.7457074540341
386	198	43.5909090909091	13.3845625972845
387	198	43.0858585858586	13.1062701319551
388	198	42.9444444444444	13.0287438745519
389	198	42.2979797979798	13.488746802958
390	198	42.3333333333333	13.9502378852777
391	198	41.7070707070707	13.7860759042454
392	198	41.5050505050505	13.656313493062
393	198	41.4343434343434	13.9928637476804
394	197	40.9238578680203	13.3110085382824
395	198	41.2979797979798	14.0639256984084
396	198	40.9141414141414	14.102154568444
397	198	40.959595959596	13.793192753434
398	198	41.2676767676768	14.2513358767038
399	198	41.3939393939394	14.0772474970342
400	198	39.9040404040404	13.4981060464422
401	198	40.2070707070707	13.6984400351277
402	198	40.3686868686869	13.9629833071397
403	198	39.3282828282828	13.2031494504905
404	198	39.4494949494949	13.2567375743125
405	198	39.4949494949495	12.7369909645066
406	198	39.2828282828283	12.9430932557175
407	198	38.5050505050505	13.0666963323987
408	198	38.0808080808081	13.3353290307708
409	197	37.2639593908629	13.0541013399721
410	198	36.6212121212121	13.8879838704267
411	197	36.497461928934	13.0714771136812
412	198	36.3030303030303	13.9035506880479
413	198	36.4040404040404	13.3240892428204
414	198	35.9292929292929	12.7691351584782
415	198	35.8535353535354	12.3971407636179
416	198	35.510101010101	12.32995605156
417	198	35.7828282828283	13.3833864766948
418	197	35.0659898477157	13.0771147140642
419	198	34.6616161616162	13.1025491151092
420	197	34.989847715736	12.8868663753719
421	198	34.4040404040404	13.4582785964656
422	198	34.4141414141414	13.2147511032564
423	198	33.2373737373737	13.1032300110528
424	197	33.9187817258883	12.7680845149813
425	198	33.1717171717172	13.1207128103075
426	198	33.1464646464646	13.0521703128016
427	197	32.0761421319797	11.8127088833751
428	198	31.8232323232323	11.8048456735878
429	198	32.0707070707071	12.002328475659
430	198	31.2525252525253	11.5792071954866
431	198	31.040404040404	11.8727766858415
432	198	30.7222222222222	12.0640680190656
433	198	31	12.9465907944126
434	198	30.4141414141414	12.740685938877
435	198	30.2171717171717	12.050161996544
436	198	29.4191919191919	12.010191752952
437	198	30.0353535353535	12.6114830691845
438	198	28.9747474747475	11.6851404048512
439	198	28.7525252525253	11.4994755425265
440	198	28.8787878787879	11.6630117113088
441	198	28.4747474747475	11.5585847713119
442	198	27.6414141414141	11.7968292229709
443	198	27.9292929292929	11.998521503887
444	198	27.9191919191919	11.9207848749168
445	197	27.5939086294416	11.744628101243
446	198	26.989898989899	11.7689214316721
447	197	26.9238578680203	11.479764332187
448	195	26.8717948717949	11.0965293338356
449	197	26.0253807106599	11.5119443508459
450	197	27.0152284263959	12.6968086771956
451	197	26.2030456852792	11.5316508041265
452	198	25.8787878787879	11.9242726707481
453	197	25.6852791878173	11.0537848605392
454	197	25.9238578680203	11.2290298588762
455	198	26.3131313131313	12.0591995463383
456	197	26.3045685279188	11.1980605755961
457	197	25.6700507614213	10.7008375839188
458	197	25.4568527918782	11.0034510469445
459	197	25.497461928934	10.6448341238992
460	197	24.9644670050761	10.5566381256292
461	195	24.4461538461538	10.2620772739348
462	195	23.5846153846154	9.86385514807655
463	195	23.1025641025641	10.2640270422211
464	195	22.9128205128205	10.3314947244246
465	195	22.5179487179487	10.466610431027
466	196	22.1632653061224	10.6334680909886
467	195	22.8051282051282	10.9569435857456
468	195	23.0974358974359	11.1994911330342
469	193	23.8082901554404	11.5415704122982
470	192	23.8333333333333	11.6134663365009
471	192	23.3802083333333	11.2601890547181
472	191	23.1884816753927	11.0860781969018
473	191	23.5235602094241	11.3771802951665
474	191	22.7277486910995	11.2464831770781
475	188	22.8085106382979	11.2741971228373
476	190	21.6789473684211	11.0815676572968
477	187	21.5828877005348	11.3709366464906
478	187	20.6577540106952	10.961343674179
479	185	20.8702702702703	10.8994631116495
480	186	19.989247311828	11.0076087922078
481	189	19.031746031746	11.1110950692218
482	185	18.8756756756757	10.5856087039609
483	186	18.5698924731183	10.4931358252829
484	186	18.241935483871	10.8224273900097
485	187	17.8716577540107	11.1540820885036
486	183	18.3387978142077	11.3604757618605
487	182	18.2857142857143	11.0691305505191
488	180	18.1666666666667	11.121221346858
489	178	17.8089887640449	10.7633783834752
490	176	17.6761363636364	11.2215455448697
491	174	17.0229885057471	11.0380079164165
492	171	16.3157894736842	11.0034613186357
493	172	15.656976744186	10.4933177366485
494	167	14.9640718562874	10.3422703897202
495	163	14.6503067484663	10.4193159548529
496	161	14.5155279503106	10.3604449651439
497	157	14.3694267515924	10.4128166982981
498	156	14.3333333333333	10.4821404692555
499	152	14.4671052631579	10.4386684106509
500	153	13.8954248366013	10.059797135323
gmk results
Dist	Count	mean	StdDev
0	182	9.68131868131868	7.53097342196954
1	206	10.6407766990291	10.5653408232233
2	209	11.177033492823	9.9311208990412
3	210	11.2238095238095	8.92994557664395
4	210	11.8285714285714	10.5062816870298
5	210	13.5238095238095	13.910579250454
6	214	13.8411214953271	14.0449643676464
7	209	13.8851674641148	11.8320059785578
8	204	14.3823529411765	13.4355195129991
9	208	14.0048076923077	10.6437696257903
10	208	15.4278846153846	13.3334996854171
11	216	16.4259259259259	16.5791708512645
12	218	16.2981651376147	15.6863877803248
13	218	16.3440366972477	14.1064415210124
14	221	17.0226244343891	15.2864894117512
15	221	16.4796380090498	13.0810686196504
16	218	18.0137614678899	14.2416535044888
17	220	18.9545454545455	15.8266213297349
18	221	18.6334841628959	13.8135822845742
19	220	19.9545454545455	15.3408080036028
20	222	19.7567567567568	13.7782806433922
21	220	21.7181818181818	16.3674316432643
22	222	22.481981981982	16.7471788571652
23	220	22.3772727272727	15.8623770673455
24	222	22.9279279279279	16.1957548271182
25	221	23.552036199095	16.132216719645
26	221	24.2760180995475	16.1118481102245
27	223	24.5695067264574	14.6703526253455
28	222	25.9684684684685	15.5430768047329
29	223	26.6412556053812	15.1902796753237
30	222	28.5540540540541	16.8559039902161
31	223	29.2600896860987	16.2778402952174
32	222	30.2747747747748	16.7988146989129
33	222	30.8603603603604	16.7821645214018
34	222	30.3063063063063	15.8629839151744
35	225	30.7066666666667	16.5417005517225
36	224	30.9464285714286	16.0136372856372
37	225	32.5022222222222	17.2311295450074
38	225	33.3688888888889	18.4517205719004
39	224	33.125	16.7659301130612
40	225	33.2088888888889	16.4408004864399
41	223	33.6547085201794	16.0121593093496
42	224	34.96875	17.1781461501802
43	225	35.44	17.0327206114752
44	225	36.7911111111111	17.5383740264616
45	225	36.7466666666667	16.3991180076421
46	225	37.7733333333333	15.9865233422226
47	225	39.4355555555556	15.4491267026009
48	225	39.8977777777778	15.4235801744221
49	225	41.2488888888889	15.8787344064068
50	225	41.3022222222222	15.5777784853837
51	225	41	15.0742211360038
52	225	41.5244444444444	15.4665704533132
53	225	41.9777777777778	15.4178249243149
54	225	42.8088888888889	15.0844027508286
55	224	43.2857142857143	14.4965921905023
56	224	43.6696428571429	14.2755637384746
57	225	44.6133333333333	14.5414063969067
58	224	45.0892857142857	13.7211522554941
59	225	45.1511111111111	13.7909879706404
60	224	46.3392857142857	13.2783606769728
61	225	46.8533333333333	12.9811264094124
62	225	47.4977777777778	12.0509055840972
63	225	47.9822222222222	11.7693474620533
64	225	48.7866666666667	11.4325975051292
65	225	49.1466666666667	10.7533549582046
66	225	49.8444444444444	10.5824896551609
67	225	49.7733333333333	10.7324274980081
68	225	49.7511111111111	10.8660805421829
69	225	49.4888888888889	11.0599466831862
70	225	49.64	11.1102108762294
71	225	50.1866666666667	11.1319520814122
72	225	50.24	10.5095704683194
73	225	50.0666666666667	10.724221583473
74	225	50.1466666666667	10.3099639738874
75	225	50.2933333333333	10.4216121593542
76	225	50.2	10.5749873353521
77	225	50.3644444444444	10.9340791702634
78	225	50.7555555555556	11.082393443857
79	225	50.8266666666667	10.8972965192552
80	225	50.84	10.9026209168779
81	225	51.4311111111111	10.4768414299925
82	225	51.6266666666667	10.2922994792917
83	225	51.8222222222222	9.77626701892889
84	225	51.7066666666667	9.46767055374688
85	225	52.3644444444444	8.85652391590605
86	225	52.2666666666667	9.39177071392063
87	225	52.1822222222222	9.57385038065203
88	225	52.1911111111111	9.84586167196614
89	225	52.0977777777778	9.62368935623946
90	225	52.3733333333333	9.91631051781429
91	225	52.3955555555556	9.80064583229896
92	225	52.5066666666667	9.57448245524079
93	225	52.4888888888889	9.58333333333334
94	225	51.9644444444444	9.92555224164314
95	225	51.7022222222222	10.3045258973062
96	225	51.6355555555556	9.74315592103438
97	225	52.1733333333333	10.3294481943616
98	225	52.8133333333333	9.66449688292154
99	225	53.0933333333333	9.46352018467306
100	225	52.8177777777778	9.06512373075891
101	225	52.8888888888889	8.56545757633906
102	225	52.6311111111111	8.18054699921399
103	225	53.3955555555556	7.49993915319235
104	225	53.2044444444444	7.64344827857826
105	225	53.0977777777778	7.81934668240783
106	225	52.8888888888889	8.1416648389139
107	225	53.0711111111111	7.9851598467268
108	225	52.6577777777778	8.73229046845078
109	225	53.0222222222222	8.69135677208584
110	225	53.1288888888889	8.72937933028825
111	225	53.1333333333333	8.91377345139852
112	225	53.1466666666667	8.60755482120211
113	225	53.4311111111111	8.28326147329182
114	225	53.7066666666667	8.10936407582532
115	225	53.7644444444444	7.88152098366002
116	225	53.9066666666667	7.53712241413886
117	225	54.16	6.93150158953417
118	225	54.2488888888889	6.88945306189562
119	225	54.0977777777778	7.2036228760036
120	225	54.04	7.55475252501932
121	225	54.08	7.55177368002286
122	225	54.3466666666667	7.37846770774841
123	225	54.9333333333333	7.23829103745198
124	225	54.2666666666667	7.69160024219371
125	225	54.2444444444444	7.71870280655194
126	225	54.1911111111111	7.489511184168
127	225	54.2177777777778	7.4995026290108
128	225	54.5066666666667	7.28447468446225
129	225	54.56	7.21154827838158
130	225	54.7866666666667	7.3447503118116
131	225	54.72	7.75327119903043
132	225	54.6311111111111	7.88091677448439
133	225	54.7111111111111	7.7782383650472
134	225	54.3733333333333	7.80357061131085
135	225	54.6666666666667	7.15828690599723
136	225	54.9555555555556	7.07219011451709
137	225	55	7.38966459706683
138	225	55.28	6.82804092380405
139	225	55.1822222222222	6.87371055728977
140	225	55.1644444444444	7.16729786810615
141	225	54.9466666666667	7.7711003081932
142	225	54.8622222222222	7.75942079739921
143	225	54.8088888888889	7.24592934436239
144	225	54.8844444444444	6.98179889949688
145	225	55.1777777777778	7.26810820127196
146	225	54.9111111111111	7.34245914862357
147	225	55.3644444444444	6.6815696521007
148	225	55.0088888888889	7.14642212623557
149	225	54.5155555555556	7.48993239632953
150	225	54.8266666666667	7.47502986138326
151	225	54.8266666666667	7.28998824220098
152	225	55.5777777777778	6.81217688909018
153	225	54.8844444444444	7.19591760366461
154	225	55.0577777777778	7.31017175660812
155	225	54.9688888888889	7.09274724574782
156	225	55.04	7.55120614774318
157	225	54.5333333333333	8.0350793399941
158	225	54.5555555555556	8.57622220453663
159	225	54.4755555555556	8.0904803946288
160	225	54.3422222222222	8.25342160888251
161	225	54.6977777777778	7.84715851919639
162	225	54.7288888888889	7.66498946457616
163	225	54.7333333333333	7.79021822544144
164	225	55.2177777777778	7.41388926058747
165	225	55.1733333333333	7.59588704497378
166	225	55.0888888888889	7.70326409892442
167	225	54.9111111111111	8.6075709568831
168	225	55.1644444444444	8.26214353984582
169	225	54.5244444444444	8.54089833942806
170	225	54.7377777777778	8.3957708552561
171	225	54.8977777777778	8.38968565542389
172	225	55.1822222222222	8.04993591614047
173	225	55.1955555555556	7.67631897564664
174	225	55.0177777777778	7.5474477973662
175	225	54.9288888888889	7.52462096287383
176	225	54.8888888888889	7.27711132293229
177	225	55.16	7.50958910802905
178	225	55.4577777777778	7.12385607636943
179	225	55.56	7.18487995724353
180	225	55.4577777777778	7.13575281620437
181	225	55.2844444444444	7.14261467842443
182	225	55.0266666666667	7.03620737938519
183	225	54.9955555555556	6.8981737863946
184	225	54.8311111111111	6.9370840358637
185	225	54.8266666666667	6.71360558865353
186	225	54.6533333333333	7.0839859643323
187	225	54.4355555555556	7.65533064613068
188	225	54.4888888888889	8.14440600696879
189	225	54.4933333333333	8.39330090012267
190	225	54.6311111111111	8.13622362774249
191	225	54.4488888888889	8.11679866911337
192	225	54.5333333333333	8.27485433622335
193	225	54.3911111111111	8.6446675920927
194	225	54.2	8.53145440623777
195	225	54.3466666666667	8.66668498166565
196	225	54.3822222222222	8.40894742672329
197	225	54.7066666666667	8.00910196499675
198	225	53.92	8.64078782783804
199	225	53.8355555555556	8.71905639644819
200	225	53.8666666666667	8.34469463620021
201	225	54.0888888888889	8.11805258530501
202	225	53.8622222222222	8.08236862186345
203	225	54.0488888888889	8.17620191640213
204	225	54.1644444444444	8.69239085235811
205	225	54.3244444444444	8.45188999244809
206	225	54.4	8.76223634206966
207	225	54.3155555555556	8.64802711697142
208	225	54.2933333333333	8.77716192334236
209	225	54.6133333333333	8.49720542296109
210	225	54.1111111111111	8.69888699320982
211	225	54.0266666666667	8.31249060149847
212	225	53.9377777777778	8.6404181262729
213	225	53.9066666666667	8.42589545898324
214	225	54.4355555555556	7.64716204232574
215	225	54.16	7.83770647939455
216	225	54.2311111111111	7.60755681115299
217	225	54.3333333333333	7.75172791797324
218	225	54.5022222222222	7.82516798338885
219	225	55.0222222222222	7.85780119897033
220	225	54.36	8.25861022552483
221	225	54.4711111111111	8.26299361563731
222	225	54.3244444444444	8.13593098642514
223	225	54.6222222222222	8.18123093932323
224	225	54.1688888888889	8.72383389214733
225	225	53.5911111111111	9.13939232462924
226	225	54.2711111111111	8.68045377718111
227	225	53.7688888888889	9.24854771954143
228	225	54.0711111111111	8.91799500564085
229	225	54.12	9.15290742254694
230	225	53.6755555555556	9.08229133385492
231	225	53.7288888888889	8.98025170220305
232	225	53.7022222222222	8.97641972676806
233	225	53.5244444444444	9.86066218517597
234	225	53.6888888888889	9.9351069046261
235	225	54.2888888888889	9.88329719739638
236	225	54.3644444444444	9.77335014290765
237	225	54.8444444444444	9.82470363864997
238	225	53.9911111111111	9.4543032110436
239	225	54.4755555555556	9.20745901904003
240	225	53.7288888888889	9.28816023951572
241	225	53.8533333333333	9.35990689819388
242	225	54.1288888888889	9.04928524757971
243	225	54.6	8.52098250538882
244	225	55.1955555555556	8.28331896137488
245	225	55.1422222222222	8.12938038209709
246	225	54.9288888888889	7.94143244045738
247	225	55.0044444444444	8.13364802279581
248	225	54.2711111111111	8.1351481191577
249	225	54.5333333333333	8.04340901430659
250	225	54.3911111111111	7.91009250843905
251	225	55.04	7.42120513894379
252	225	54.6444444444444	7.28977866713886
253	225	54.6844444444444	7.5647784512088
254	225	54.6844444444444	7.36200294088417
255	225	54.9066666666667	7.91276094130777
256	225	54.6355555555556	8.34151503120824
257	225	54.6933333333333	8.46100298005924
258	225	55.4533333333333	8.32427603029666
259	225	54.7022222222222	8.73903621506706
260	225	55.1333333333333	8.49737354379912
261	225	54.6266666666667	8.7542438687922
262	225	55.2266666666667	8.02324747218978
263	225	54.7377777777778	8.70999243707868
264	225	55.2	8.46790157848192
265	225	54.8755555555556	8.33519741056056
266	225	55.44	8.15240981025157
267	225	55.3288888888889	8.14534875552951
268	225	55.2222222222222	8.76959257709581
269	225	55.5022222222222	8.04292304520633
270	225	55.3822222222222	8.10013472355133
271	225	55.2711111111111	7.99510514935272
272	225	55.2311111111111	7.74884271953326
273	225	55.1688888888889	8.32208288183097
274	225	55.2844444444444	8.41655351173345
275	225	55.1777777777778	8.78027641753116
276	225	55.7777777777778	8.40516658947491
277	225	55.7777777777778	8.47972605502406
278	225	55.6	8.00223183154014
279	225	55.3688888888889	8.41883046207765
280	225	55.3333333333333	8.09210373494698
281	225	55.6311111111111	7.4589298777127
282	225	56.0488888888889	7.27227557670171
283	225	55.9955555555556	7.22069061903867
284	225	55.76	7.08590149522276
285	225	55.5022222222222	6.956577337597
286	225	55.2711111111111	7.03703919520992
287	225	55.4311111111111	6.9971876436633
288	225	55.3733333333333	7.12034308964714
289	225	55.7244444444444	6.87610885718611
290	225	56.0177777777778	6.73541045284206
291	225	55.8	6.91013748054263
292	225	55.88	7.09305495336305
293	225	55.28	7.30317934679332
294	225	55.5288888888889	7.3076715506421
295	225	55.3244444444444	7.39368563718982
296	225	55.16	7.52324967778457
297	225	55.2444444444444	7.43470252177593
298	225	55.3422222222222	7.41639378845253
299	225	55.52	7.55520161402534
300	225	55.8044444444444	7.12747311575941
301	225	55.5555555555556	7.30018210253405
302	225	55.6444444444444	7.22024545596922
303	225	55.5155555555556	7.55757530193674
304	225	55.6266666666667	7.65863191811328
305	225	55.5822222222222	7.19831605087289
306	225	55.1955555555556	7.49743871609411
307	225	55.1511111111111	7.16229656349775
308	225	54.9644444444444	7.0646616652494
309	225	55.08	6.84801848295238
310	225	55.4844444444444	7.13898863496498
311	225	55.8577777777778	7.03037062402199
312	225	55.5111111111111	6.9796330689928
313	225	55.5644444444444	6.82671863354475
314	225	55.0044444444444	7.14048929006881
315	225	55.0444444444444	7.00368383792323
316	225	54.4933333333333	7.16334917678675
317	225	54.8088888888889	6.99323085403146
318	225	54.6888888888889	7.2611435978919
319	225	55.2933333333333	6.96952550137276
320	225	55.8577777777778	6.48123971582354
321	225	55.2	6.65877509113239
322	225	55.08	6.41585647327888
323	225	54.8533333333333	6.93791343684418
324	225	54.3377777777778	7.61762784390611
325	225	54.3955555555556	7.7585769231874
326	225	54.6177777777778	7.3000516414786
327	225	54.4177777777778	8.11874179007856
328	225	54.3644444444444	7.82341824370096
329	225	54.1955555555556	7.36951840945534
330	225	54.2888888888889	7.20187916394486
331	225	54.4888888888889	7.44989879552012
332	225	54.8177777777778	7.29160748275301
333	225	53.9466666666667	7.79690872809767
334	225	53.6488888888889	7.95895223223009
335	225	53.5022222222222	8.20992672472762
336	225	53.96	8.03025528859451
337	225	54.0355555555556	7.81645344414235
338	225	53.9288888888889	8.18340607086283
339	225	53.52	7.88878045979585
340	225	53.3422222222222	8.1795282589941
341	225	53.4444444444444	8.603766709256
342	225	53.36	8.45889219359468
343	225	53.7111111111111	8.77298568206844
344	225	53.0711111111111	9.19745263214957
345	225	52.7022222222222	8.9962911229158
346	225	52.7022222222222	8.93904179730511
347	225	52.8444444444444	9.1455384213218
348	225	52.84	9.09283469865928
349	225	52.5511111111111	9.05086376654929
350	225	52.1733333333333	9.4198309053674
351	225	52.0266666666667	9.93502102952698
352	225	51.2266666666667	10.6564534438058
353	225	51.8755555555556	11.1660589742251
354	225	52.28	11.1690260478317
355	225	52.1288888888889	11.3592438408074
356	225	52.2088888888889	11.4152901498976
357	225	51.7822222222222	11.1636225417186
358	225	51.5422222222222	10.6870768272297
359	225	51.5155555555556	10.5969578593583
360	225	51.5155555555556	10.5365426093539
361	225	51.5822222222222	10.6504378030589
362	225	51.8088888888889	10.9227772792483
363	225	51.7066666666667	10.8513988565004
364	225	52.0133333333333	10.6164797770797
365	225	52.0444444444444	10.4474782405757
366	225	52.0844444444444	10.4324775246145
367	223	51.5650224215247	9.89785834849551
368	224	51.0982142857143	10.9417207240135
369	224	50.9776785714286	10.7525965980435
370	224	50.7455357142857	10.9717320304316
371	224	50.9955357142857	10.1023896155764
372	224	51.1383928571429	9.92995870669764
373	224	51.1607142857143	10.2647060173216
374	224	50.7901785714286	10.6221568905909
375	224	49.875	11.4065711531052
376	224	49.8035714285714	11.2324316521396
377	224	49.5089285714286	11.6653605778783
378	224	48.8035714285714	11.873654210804
379	224	48.2767857142857	11.9691005925355
380	224	48.4017857142857	12.1089670079127
381	224	48.1294642857143	12.0371706699967
382	224	49.0446428571429	11.8906741864077
383	224	48.75	11.6818820278671
384	224	48.9910714285714	11.5471313664079
385	224	48.9598214285714	11.7718670473136
386	224	48.9151785714286	11.6190249880102
387	224	48.75	11.7412308657207
388	224	48.5669642857143	11.9605096730856
389	224	48.4196428571429	12.4843495875933
390	224	47.9732142857143	12.7992150974513
391	223	47.4439461883408	12.8895252757783
392	224	47.1875	12.6629513275093
393	224	47.3883928571429	12.5325065797839
394	224	47.3794642857143	12.5001785701531
395	224	47.1116071428571	12.3164933389273
396	224	47.0223214285714	11.8285374297001
397	224	46.8392857142857	11.2441742336211
398	224	46.5089285714286	11.2540938526078
399	224	46.5625	11.290125254005
400	224	45.9553571428571	11.9504870852996
401	224	46.3258928571429	12.2831339797769
402	224	45.9330357142857	12.6086303164189
403	224	46.1026785714286	12.8664472036806
404	223	46.2152466367713	12.4436872380551
405	224	45.5714285714286	12.3801622639194
406	224	46.5491071428571	11.9695914832322
407	224	46.2142857142857	11.9087928260051
408	224	46.1785714285714	11.8765807808562
409	224	45.9151785714286	11.8940367153044
410	224	45.7946428571429	12.079808148075
411	224	46.0848214285714	12.4301435281096
412	224	45.3526785714286	12.2608309202868
413	224	45.2276785714286	12.3842421922574
414	224	44.3035714285714	12.7896674143179
415	224	44.9598214285714	13.2696488362363
416	224	44.0491071428571	12.9106032519505
417	223	44.695067264574	12.7153990088756
418	224	43.9598214285714	12.5349088142444
419	224	44.2633928571429	12.585396160179
420	224	44.0357142857143	12.1011644337819
421	224	44.28125	12.9700035525233
422	223	43.8699551569507	12.8545621830111
423	224	44.2589285714286	12.6478666101678
424	224	44.3348214285714	12.6402248505674
425	224	44.7946428571429	12.2303294199057
426	224	44.5580357142857	12.0375432023522
427	224	43.9419642857143	11.938227692133
428	224	43.3928571428571	12.4564584381978
429	224	42.6830357142857	12.4202379936677
430	224	42.5714285714286	12.6510350066415
431	224	42.4464285714286	13.0048899293917
432	224	42.3482142857143	12.5663868122231
433	224	42.0535714285714	12.7808989246543
434	224	41.9464285714286	13.0365744804076
435	224	40.9776785714286	13.3175915207727
436	224	40.59375	13.2201149988553
437	224	39.6116071428571	13.2960781535946
438	224	39.8928571428571	13.4540287815523
439	224	40.0491071428571	13.1501265695674
440	224	40.28125	13.2033562199485
441	224	40.3973214285714	12.2693314828166
442	224	40.25	12.5287114207915
443	223	39.609865470852	12.8804374149265
444	224	39.5669642857143	13.7803062726243
445	224	38.7946428571429	12.9774819759805
446	224	39.4285714285714	14.7968087007238
447	224	38.3616071428571	13.3842337174646
448	224	37.9598214285714	13.5227160472785
449	224	37.9241071428571	13.5814615507293
450	224	36.8392857142857	13.6828612455213
451	224	35.6517857142857	13.980902940123
452	224	35.5357142857143	14.5724899438853
453	223	34.8385650224215	13.6606537542911
454	223	34.7578475336323	13.7324701961578
455	222	34.8108108108108	13.3697934094061
456	222	34.2702702702703	13.0802922089116
457	222	34.1036036036036	12.8183651333872
458	222	34.0765765765766	13.3463602234304
459	223	33.2869955156951	12.8735416014726
460	222	33.3243243243243	13.1453153310317
461	222	33.4054054054054	13.7734602022694
462	222	33.2207207207207	14.3214841436038
463	222	32.472972972973	13.7842683362185
464	222	32.2702702702703	14.4519462410039
465	222	32.2792792792793	15.1739066166939
466	222	31.2612612612613	14.6566814635576
467	222	31.0855855855856	13.9830818711332
468	222	30.481981981982	13.5151043252633
469	222	29.8648648648649	12.1584460236563
470	222	30.5045045045045	13.3395434154117
471	222	30.3918918918919	13.9077284750845
472	220	31.7454545454545	16.0998235128228
473	221	29.0633484162896	12.5551715389918
474	221	29.0950226244344	12.4358361426833
475	222	29.8198198198198	15.818368495766
476	221	29.9230769230769	14.979333081964
477	222	28.2567567567568	14.348658610247
478	222	28.2387387387387	13.9222707825049
479	222	28.2657657657658	13.8595605990661
480	221	27.2579185520362	11.747010962665
481	222	29.2117117117117	16.3127035344941
482	222	27.1351351351351	14.5157031439907
483	221	26.8823529411765	13.645335729317
484	222	26.8288288288288	14.9701808425702
485	222	27.7207207207207	16.5358084886751
486	221	25.5113122171946	13.5739090838164
487	222	25.1846846846847	12.7782032896605
488	222	24.1171171171171	11.3494383529494
489	222	25.9459459459459	15.7797842135157
490	221	26.1085972850679	16.6421416979959
491	221	23.8642533936652	12.9003043660024
492	220	24.0636363636364	13.7855574432961
493	221	24.1176470588235	13.5446972476099
494	222	24.2972972972973	12.7528505159535
495	221	24.4570135746606	13.0375056225839
496	221	24.7556561085973	13.12471738741
497	221	24.6742081447964	13.1385177983781
498	221	24.6742081447964	13.6582547444968
499	221	25.8280542986425	16.9052797109699
500	221	23.1674208144796	11.6955324473346
ilv results
Dist	Count	mean	StdDev
0	144	8.10416666666667	4.38005452276312
1	162	8.47530864197531	4.73811113304842
2	165	9.04848484848485	5.24498141153913
3	168	9.16666666666667	5.20210306006186
4	168	9.93452380952381	6.27144453362635
5	164	10.2378048780488	6.50800621120858
6	160	11.175	7.6483648106461
7	162	11.0617283950617	7.37436499679103
8	164	12.1463414634146	8.53016581692774
9	165	12.1272727272727	8.32067923203889
10	164	12.0853658536585	7.97034568226359
11	165	12.5393939393939	8.54150338747552
12	166	12.2831325301205	8.56125619891973
13	164	12.5121951219512	9.70325845269158
14	162	13.2530864197531	10.4651517118833
15	165	13.5333333333333	10.1696183906468
16	166	14.3614457831325	10.7077749302854
17	166	15.7228915662651	12.3625173988414
18	168	15.7083333333333	12.3377392734342
19	168	16.3333333333333	12.6323729483967
20	170	16.9529411764706	12.8052373552516
21	171	16.9473684210526	12.6636409400135
22	169	17.6508875739645	13.6857595364114
23	165	19.3575757575758	14.1382337165503
24	166	20.0602409638554	14.5146524902004
25	164	21.1219512195122	14.7447736348721
26	163	21.8343558282209	15.2583770975285
27	163	22.8957055214724	15.2532585051148
28	167	23.5868263473054	15.4889177284074
29	168	24.0178571428571	15.3726069514075
30	167	24.9161676646707	15.7753098125698
31	169	25.4201183431953	15.958124441807
32	169	26.2307692307692	15.8707577758894
33	169	26.887573964497	16.0910474786532
34	170	27.9470588235294	16.6851320148073
35	168	28.5	16.5569241263873
36	169	28.2426035502959	16.5843897583652
37	171	28.5087719298246	16.8325204924881
38	168	29.1488095238095	16.4610372418409
39	170	28.7764705882353	16.5575035068934
40	172	28.8662790697674	16.0736471002368
41	171	29.7309941520468	16.5051909358655
42	170	30.2117647058824	16.2663438920044
43	172	30.9825581395349	16.4314894653294
44	172	32.3837209302326	16.2229846365629
45	172	33.843023255814	16.1351676548748
46	171	34.5789473684211	15.9664508949098
47	170	35.6882352941176	15.3585310546721
48	172	35.8313953488372	15.7728967449174
49	172	36.3023255813954	15.468942487919
50	170	37.1764705882353	14.9085388904561
51	171	37.625730994152	15.3688085158804
52	171	38.2046783625731	15.3966834200459
53	171	38.5263157894737	15.4422323094717
54	170	39.1705882352941	15.1755122236307
55	171	39.8362573099415	15.4766266283136
56	170	39.5529411764706	15.1000653490909
57	171	39.8479532163743	14.9772468183115
58	172	40.203488372093	15.5668484731441
59	172	40.2732558139535	15.0962132614362
60	171	41.327485380117	15.0785513461444
61	172	41.3779069767442	14.7550043144277
62	172	42.2616279069767	13.6345850976373
63	172	42.3779069767442	13.5948984339675
64	172	42.8372093023256	13.4932172392172
65	172	42.9593023255814	13.4374694595119
66	172	42.7093023255814	13.6864352353681
67	171	43.7953216374269	13.7788918399528
68	171	44.0818713450292	14.2033247560044
69	171	44.1169590643275	14.5156428438048
70	171	44.2456140350877	14.6588026576538
71	172	44.0697674418605	14.6341671006322
72	172	45.296511627907	14.1718520761709
73	172	45.9244186046512	13.6801425734381
74	172	46.6686046511628	12.9457054373134
75	172	46.0639534883721	13.0814579081871
76	172	46.1976744186046	12.2568226780999
77	172	46.4651162790698	12.605297015616
78	172	46.4011627906977	12.9197522669752
79	171	46.280701754386	12.7649626887751
80	172	46.2906976744186	13.334970319747
81	172	46.9825581395349	12.3707227647275
82	172	47.906976744186	12.3137615280716
83	172	48.2151162790698	11.9934291702271
84	172	48.9767441860465	11.6623819141196
85	172	49.1918604651163	11.2475256810255
86	172	49.2209302325581	11.4374997909853
87	172	49.2093023255814	11.2151904912943
88	172	49.5348837209302	11.0286152783185
89	172	49.1860465116279	11.1381664348306
90	172	49.5058139534884	10.9861673222749
91	172	49.5988372093023	11.0069939933056
92	172	49.9767441860465	10.6611572879215
93	172	49.8197674418605	10.6021659462875
94	172	50.156976744186	10.4279094774375
95	172	50.1395348837209	9.88194974570069
96	172	50.5	9.12902959172275
97	172	50.6337209302326	9.74587164618369
98	172	50.6918604651163	9.25362852954841
99	172	50.5988372093023	9.582305747331
100	172	51.3895348837209	9.81790379205875
101	172	51.5523255813954	9.62833570048392
102	172	51.0697674418605	9.89392949647779
103	172	51.3081395348837	9.83628222350377
104	172	51.546511627907	9.11480638096265
105	172	50.7732558139535	10.0140710875768
106	172	50.2151162790698	10.2463916620273
107	172	50.5406976744186	9.89261497731269
108	172	50.546511627907	10.1499367402104
109	172	49.8662790697674	10.5973417219031
110	172	50.3372093023256	9.76580795592252
111	172	50.656976744186	9.40907911295479
112	172	50.8779069767442	8.81599955905252
113	172	50.953488372093	9.07655159902086
114	172	51.3081395348837	8.6100269999275
115	172	52.2383720930233	7.99094031757105
116	172	52.7325581395349	7.95149685213939
117	172	52.7151162790698	8.14597834175212
118	172	52.8255813953488	7.87726295040529
119	172	52.6918604651163	7.69471171203271
120	172	52.3023255813954	8.32605965711541
121	172	52.1744186046512	8.85846060110931
122	172	52.0232558139535	9.52371830695955
123	172	52.0058139534884	8.92758200109287
124	172	52.0872093023256	9.14141397577005
125	172	52.0348837209302	8.93439071304254
126	172	52.593023255814	8.57083031724121
127	172	52.7093023255814	8.28493493509903
128	172	52.7790697674419	7.99181037360969
129	172	52.9767441860465	7.87991264265118
130	172	53.0639534883721	8.40575426397667
131	172	53.2906976744186	8.05952457360294
132	172	53.156976744186	8.13006895517068
133	172	53.4709302325581	7.74024745783715
134	172	53.4127906976744	8.08713217317152
135	172	53.8720930232558	7.79307911825246
136	172	53.6220930232558	7.58439304202106
137	172	53.5755813953488	7.58346055102872
138	172	53.3895348837209	7.72438273723478
139	172	53.4302325581395	7.70742893345853
140	172	53.3779069767442	7.87862458924126
141	172	53.6279069767442	7.73999487983255
142	172	53.3488372093023	7.9372796345307
143	172	53.3779069767442	8.35276192950245
144	172	53.3023255813954	8.64175876543908
145	172	53.0174418604651	8.74557454484306
146	172	53.0116279069767	8.85291663842692
147	172	53.1395348837209	8.45166898040452
148	172	53.0872093023256	8.62869273791187
149	172	53.046511627907	7.97570430151015
150	172	53.203488372093	7.63949338013502
151	172	53.0639534883721	7.78598850673849
152	172	53.1104651162791	8.17316288809094
153	172	53.0813953488372	8.34170122505985
154	172	52.8139534883721	8.28937405901204
155	172	52.843023255814	8.08607265138227
156	172	52.8604651162791	8.24005733060401
157	172	52.6686046511628	8.07860160483045
158	172	52.6744186046512	8.07558135863207
159	172	52.8081395348837	7.923858637035
160	172	52.7151162790698	7.6712574728313
161	172	53.0581395348837	7.58014434765549
162	172	52.8372093023256	7.66836055294555
163	172	53.0755813953488	7.58731529997091
164	172	53.1046511627907	7.32300559802546
165	172	53.3720930232558	7.16888421281814
166	172	53.0988372093023	7.00848264957314
167	172	52.7674418604651	7.85418935942313
168	172	53.1511627906977	7.63267436343621
169	172	53.3662790697674	7.5222571961595
170	172	53.2267441860465	7.52079261124972
171	172	53.4941860465116	7.86322932115024
172	172	53.1627906976744	7.44234834522067
173	172	52.8895348837209	7.69935865894102
174	172	52.9244186046512	7.7255622789218
175	172	53.3255813953488	7.18093945614837
176	172	53.1860465116279	7.45122404938148
177	172	52.9360465116279	8.26685643232526
178	172	52.6162790697674	8.59575388806129
179	172	52.3895348837209	8.66089590695194
180	172	51.8255813953488	9.34797330565085
181	172	51.9825581395349	9.27013303664345
182	172	51.796511627907	9.23439980761512
183	171	52.0350877192982	8.78829083084727
184	172	51.453488372093	9.7226533292151
185	172	51.6337209302326	9.76265842503998
186	172	51.6511627906977	9.93577909589127
187	172	51.7325581395349	9.38634620989654
188	172	52.1162790697674	9.53039901430977
189	172	52.203488372093	9.45221218792075
190	172	52.093023255814	9.1787039396176
191	172	51.9244186046512	9.27929766507565
192	172	52.4476744186046	9.58755561288794
193	172	51.7093023255814	10.2550700957282
194	172	51.796511627907	10.8012014457827
195	172	52.8837209302326	10.3815159679601
196	172	52.2906976744186	9.88278233317455
197	172	52.3546511627907	9.59634624641639
198	172	52.5988372093023	9.65162767457728
199	172	53	9.36398475683914
200	172	53.0581395348837	8.66107059703643
201	172	52.8953488372093	8.8589058104431
202	172	52.6279069767442	8.71920178709964
203	172	52.7093023255814	8.7804491473786
204	172	52.6453488372093	8.19191095781432
205	172	52.2383720930233	9.24305547572899
206	172	51.9709302325581	9.01812815316555
207	172	51.7151162790698	9.06604767548883
208	172	51.7674418604651	8.86965312929578
209	172	52.1104651162791	8.39273605541434
210	172	51.9186046511628	8.77824945753378
211	172	52.0872093023256	8.31390431938927
212	172	52.4825581395349	8.30026691405485
213	172	52.6046511627907	8.11507739729886
214	172	52.7790697674419	7.86568706774783
215	172	52.2093023255814	7.94147640326533
216	172	51.593023255814	8.56605282390391
217	172	51.7790697674419	9.56467815116928
218	172	51.75	8.87939002699296
219	172	52.2441860465116	8.83366241891017
220	172	51.7616279069767	8.91913861265377
221	172	51.6162790697674	9.15067965347356
222	171	52.2280701754386	8.3701518937507
223	172	51.8081395348837	8.81010471313705
224	172	51.9244186046512	9.07796556086934
225	171	51.8479532163743	9.13108678011734
226	172	51.8604651162791	9.73167829079347
227	172	51.8372093023256	9.90818725209626
228	172	51.9127906976744	10.5002622803403
229	172	52.1918604651163	10.2434313868404
230	171	52.6842105263158	9.42367087473976
231	172	52.7558139534884	10.5175276112261
232	172	51.906976744186	10.1976122729603
233	172	51.8953488372093	10.480869869001
234	172	52.2616279069767	10.8340017996694
235	172	53.2906976744186	10.5085498791715
236	172	52.3720930232558	9.9178455871581
237	172	52.343023255814	9.31915013440206
238	172	52.3255813953488	9.2722838717338
239	172	52.2848837209302	8.76297390628925
240	172	52.4651162790698	8.8848351969875
241	172	52.4244186046512	9.13319805312171
242	172	52.4418604651163	8.93066816903016
243	171	52.2631578947368	8.221620669894
244	172	51.3081395348837	8.84984177499262
245	172	51.1104651162791	9.09948304000105
246	172	51.3895348837209	9.13604171739241
247	172	51.9360465116279	8.93717399491405
248	172	51.8313953488372	8.87143733454712
249	172	51.9186046511628	8.87300277012101
250	172	52.5058139534884	8.31998727297671
251	172	52.4186046511628	8.58458446514896
252	172	52.6162790697674	8.49584501770951
253	172	52.5581395348837	8.29726179191508
254	172	52.6627906976744	7.91417481021849
255	172	52.5697674418605	8.03943598393275
256	172	52.453488372093	7.90389196712186
257	172	52.6046511627907	8.40882169710724
258	172	52.2209302325581	8.93956468031116
259	172	52.546511627907	9.14043388574893
260	172	51.9651162790698	9.44475803672941
261	172	51.5116279069767	9.3736524939381
262	172	51.0523255813954	9.53986068705745
263	172	51.7558139534884	9.51137951452247
264	172	52.2383720930233	9.23609330597322
265	172	52.296511627907	9.07856478950784
266	172	52.6860465116279	8.72217263012131
267	172	52.3313953488372	9.14602475405843
268	172	52.3313953488372	9.4442378438375
269	172	52.656976744186	8.53707484720757
270	172	52.9011627906977	7.86409405133218
271	172	52.6162790697674	8.72137738551726
272	171	52.2397660818713	8.69725094858182
273	172	51.9476744186046	9.14871577916796
274	172	52.1918604651163	9.03750101458381
275	172	52.4593023255814	9.03428010713988
276	172	52.3197674418605	9.37316462835678
277	172	52.6860465116279	8.55906431447649
278	172	52.9360465116279	8.44947021129874
279	172	52.5058139534884	8.68250717895199
280	172	52.2209302325581	8.79580064980599
281	172	52.453488372093	8.73208371499674
282	172	52.2732558139535	8.99972610913464
283	172	52.5	8.99740053428039
284	172	52.4186046511628	8.97229669500159
285	172	52.1046511627907	8.78931976792656
286	172	51.8604651162791	9.08782720407763
287	172	51.9941860465116	9.2189082918662
288	172	51.6627906976744	9.30649080555238
289	172	51.5581395348837	9.89016245961067
290	172	51.796511627907	10.0448927720028
291	172	51.1511627906977	9.79559208884307
292	172	51.3372093023256	9.36037494265305
293	172	51.3720930232558	9.48750672715063
294	172	51.5	9.33865762922003
295	172	51.8255813953488	9.17049918028231
296	172	51.8081395348837	9.65506521146938
297	172	52.0174418604651	9.62907016528916
298	172	52.3546511627907	9.85312200918539
299	172	52.2616279069767	10.1702543983621
300	172	52.4941860465116	9.70229194181707
301	172	52.4709302325581	9.74194963830845
302	172	52.2906976744186	9.06940912995683
303	172	52.3837209302326	9.9215267225594
304	172	52.0988372093023	10.0155784408844
305	172	51.8546511627907	9.85312200918539
306	172	51.3139534883721	10.0742989864307
307	172	51.5	10.1292812766398
308	172	51.5523255813954	9.46848545345378
309	172	51.4244186046512	10.015782119878
310	172	51.1104651162791	10.0597342118955
311	172	51.2151162790698	10.0766189614375
312	172	51.6046511627907	10.1523817615945
313	172	50.8023255813954	10.132248057583
314	172	50.9360465116279	9.78371259960871
315	172	51.0116279069767	9.88234196506772
316	172	51.0988372093023	9.69334484646686
317	172	50.7093023255814	9.55790757285413
318	172	50.453488372093	9.45553704146695
319	172	51.093023255814	9.64410907908453
320	171	51.2982456140351	9.45633602520931
321	170	51.7235294117647	9.23205307813982
322	171	51.2222222222222	10.272623685584
323	171	50.8187134502924	10.7027704266531
324	170	50.9705882352941	10.3794439947474
325	171	51.2280701754386	10.694722520163
326	171	50.4736842105263	10.3766229287554
327	171	50.8187134502924	9.91059448473881
328	171	50.3040935672515	10.1853952923675
329	171	50.3508771929825	9.59869702199854
330	171	50.0701754385965	10.3535040657561
331	171	50.1695906432749	11.0751661443772
332	171	49.719298245614	10.7928424854812
333	171	49.3684210526316	10.5210683515014
334	171	49.233918128655	11.0641560308779
335	171	49.1228070175439	11.1788721552104
336	171	49.093567251462	11.5469636762674
337	171	48.7485380116959	11.6331643397615
338	171	49.093567251462	11.1488598530698
339	171	49.4385964912281	11.2318102001199
340	170	49.6235294117647	10.8725553961488
341	170	48.8764705882353	11.4675786568312
342	171	49.0233918128655	11.7122124379913
343	171	48.5672514619883	11.3510757738917
344	171	48.5497076023392	11.0693874333359
345	171	48.374269005848	11.6149110005518
346	171	48	11.9808671001138
347	171	47.5263157894737	12.2610410216663
348	171	47.8830409356725	12.1189353101358
349	170	47.8823529411765	11.9500060802697
350	171	47.4619883040936	11.6418370604058
351	171	47.3040935672515	12.1873094879838
352	171	48.2982456140351	12.3735461353182
353	171	48.3099415204678	12.6580764962452
354	171	48.4093567251462	12.1933793581598
355	170	48.2588235294118	10.990746986342
356	171	48.3567251461988	10.8077422592167
357	171	48.4736842105263	10.5514514136674
358	171	48.5730994152047	10.2158574133578
359	171	48.2456140350877	10.4261222306187
360	171	47.4619883040936	11.0603964730492
361	171	46.7777777777778	11.5899438042477
362	171	46.953216374269	12.7610680290148
363	171	46.374269005848	13.3121012580163
364	171	46.4970760233918	14.0358257029921
365	171	45.6842105263158	13.820050942364
366	170	46.0235294117647	13.3305508176774
367	171	45.6081871345029	13.3836486140214
368	171	44.9707602339181	12.9847996657562
369	171	45.2865497076023	12.5583248846257
370	171	44.8245614035088	12.8728480422269
371	171	45.1695906432749	12.9565068529848
372	171	45.2456140350877	12.5889036598124
373	171	45.2690058479532	12.4413035374807
374	171	45.2397660818713	12.3400756958884
375	170	45.9176470588235	11.7998212449663
376	170	45.0588235294118	12.4404883379639
377	171	45.1052631578947	13.3553481825596
378	171	44.8070175438597	13.2976405644777
379	171	44.9883040935673	13.0577848333491
380	171	44.1345029239766	12.8300901910425
381	171	43.9122807017544	12.9913283771559
382	171	43.6959064327485	13.502981617254
383	170	43.0470588235294	13.5278856264808
384	171	42.2982456140351	13.9258096128955
385	170	42.2176470588235	13.5944965933342
386	171	41.766081871345	14.2264549085092
387	171	41.7602339181287	14.3340749082169
388	171	41.5087719298246	14.4003138940676
389	170	41.4941176470588	14.1393098677543
390	171	41.0175438596491	14.3052740929024
391	171	40.9239766081871	14.1836715764179
392	170	40.9235294117647	13.5938564879546
393	171	41.6549707602339	14.0324504746202
394	170	41.5411764705882	13.6720272808634
395	171	41.2690058479532	13.8282800025664
396	170	41.5529411764706	13.4234678209364
397	171	40.9707602339181	14.1152512013591
398	171	40.4444444444444	13.762742164824
399	171	40.8830409356725	13.6889093835148
400	171	40.9473684210526	13.8688237585536
401	171	41.0701754385965	14.3077843672056
402	171	40.0292397660819	13.7397777619602
403	171	39.9590643274854	13.5955687959009
404	171	38.8187134502924	13.7839164836838
405	171	38.5497076023392	14.1887128888921
406	171	38.5730994152047	14.6929026999052
407	171	37.4210526315789	13.9818546717494
408	171	37.2923976608187	14.2909638494686
409	171	36.859649122807	13.8297700161532
410	171	36.9415204678363	13.6246781299657
411	168	37.9345238095238	13.0039790690454
412	171	37.1286549707602	13.4691738666795
413	171	37.4561403508772	12.774612012672
414	171	37.6081871345029	12.9611974160913
415	171	37.3508771929825	13.3916012679636
416	171	36.9766081871345	13.6691809713652
417	171	36.8011695906433	13.3331166133058
418	171	37.5263157894737	14.3998839004608
419	171	36.6666666666667	13.765686239598
420	171	35.9005847953216	13.1952107937424
421	171	34.8830409356725	13.2073198997226
422	171	35.3976608187134	13.4769867168679
423	171	35.5906432748538	12.9449842726462
424	170	35	12.4975737290254
425	171	35.5263157894737	13.024102448232
426	171	35.9707602339181	13.1897584603424
427	171	35.7836257309942	12.9308100269556
428	171	35.1695906432749	12.9732942597125
429	171	34.7251461988304	12.9051020169054
430	171	33.8947368421053	12.9215063006369
431	170	34.3235294117647	12.5002262422965
432	171	34.2456140350877	13.1080765876091
433	171	33.8479532163743	12.6709595680149
434	171	33.2573099415205	12.5680918020417
435	171	33.6666666666667	13.9055638462578
436	171	33.3859649122807	12.9874433284818
437	171	32.5263157894737	12.3222972406904
438	171	32.4795321637427	13.256447568364
439	171	32.0877192982456	13.6035644573131
440	168	32.1428571428571	12.0265602840918
441	170	31.8117647058824	11.9609761110918
442	171	31.5730994152047	12.2828997001115
443	170	32.2882352941176	13.0113460888911
444	170	31.8176470588235	12.2361737113213
445	171	31.4093567251462	12.9740340293807
446	171	31.6549707602339	13.1673936129351
447	171	30.5438596491228	11.9164792107479
448	171	29.5906432748538	11.7851713979
449	170	29.9176470588235	11.6036229444439
450	171	29.5847953216374	11.9206988711026
451	171	28.8888888888889	12.049136871428
452	171	28.5146198830409	11.4723999874616
453	171	28.2105263157895	11.9588561947231
454	169	27.8224852071006	11.5616037763893
455	170	27.5411764705882	13.2182883361168
456	170	26.8823529411765	12.0692398536083
457	170	26.3176470588235	11.9086381702511
458	168	26.702380952381	11.8910017425292
459	170	26.2470588235294	12.1829310047436
460	170	26.3	11.8255815374224
461	169	26.7455621301775	11.8095147201812
462	168	27.547619047619	11.6407345508755
463	170	27.1411764705882	11.3941259040175
464	169	27.2781065088757	12.0084119806955
465	170	26.6705882352941	11.8988719422509
466	170	26.1235294117647	11.596879268636
467	171	26.1988304093567	12.1207745253593
468	171	26	11.8649260675419
469	171	25.6900584795322	11.8586213610519
470	170	24.9647058823529	11.6735143081899
471	170	24.3411764705882	11.5477428734637
472	169	24.3372781065089	11.3729459547671
473	170	23.6	11.4190746679488
474	169	23.5207100591716	11.7934045113786
475	169	23.5739644970414	12.2166273899324
476	168	23.922619047619	12.0403498386567
477	167	23.8083832335329	11.7015775538958
478	165	23.9757575757576	11.6278426973592
479	162	23.7962962962963	10.907937100453
480	164	23.0365853658537	11.2598370047277
481	165	22.6181818181818	11.2886046185981
482	168	21.4166666666667	11.2118503745972
483	165	21.3575757575758	11.0016359732184
484	166	21.1867469879518	11.5010436531366
485	166	20.7048192771084	12.1142380904701
486	164	19.8353658536585	11.819333978425
487	162	19.8950617283951	11.7312599465724
488	164	19.4512195121951	11.1632091159966
489	163	19.3803680981595	11.2443174064832
490	162	19.0246913580247	11.3219133521608
491	162	18.8641975308642	11.4455264920945
492	155	18.858064516129	11.5637356958106
493	154	18.538961038961	11.3028038148463
494	151	18.1523178807947	11.1491394851028
495	151	18.112582781457	11.4125913191572
496	152	16.9144736842105	11.6817308427624
497	146	16.1164383561644	10.6780537255222
498	145	15.7172413793103	10.9040661683535
499	142	15.5704225352113	10.3186108027298
500	144	15.0694444444444	10.3556698957575
pur results
Dist	Count	mean	StdDev
0	157	8.3375796178344	5.38225257881363
1	182	8.76373626373626	5.99301649728154
2	182	9.8956043956044	6.0124256618997
3	184	10.2173913043478	6.17738885357154
4	185	11.1891891891892	7.68623076421415
5	184	11.7010869565217	8.27682252810801
6	184	11.7445652173913	7.93312022669785
7	181	11.9226519337017	7.91865488264257
8	180	12.6555555555556	8.31591475648469
9	181	13.0939226519337	8.96332134464214
10	181	13.7458563535912	9.52899359040176
11	181	14.3977900552486	10.1224061467678
12	182	14.967032967033	10.2217950975101
13	182	14.978021978022	10.1447839488912
14	181	15.9668508287293	10.9589641402655
15	183	16.5245901639344	11.4751617442364
16	182	17.4615384615385	12.0462347729776
17	184	18.2010869565217	12.3087688727101
18	185	18.5945945945946	12.5422318316338
19	184	19.6141304347826	12.9664559370552
20	184	19.9673913043478	12.7484713211574
21	184	20.445652173913	13.0194173024275
22	183	20.5956284153005	13.3449740514021
23	178	21.3651685393258	13.2578223461195
24	181	21.171270718232	13.0953109945114
25	181	21.8011049723757	13.4694798585967
26	182	22.7087912087912	14.1857382926107
27	181	24.0662983425414	14.7537574159356
28	183	25.0710382513661	14.9265742267568
29	179	25.7206703910615	14.9707643030579
30	178	26.5337078651685	15.4089814870369
31	180	26.5333333333333	15.7318308786135
32	181	26.7016574585635	15.9471156400639
33	185	26.9891891891892	16.4310116353422
34	183	27.9344262295082	16.5906125175486
35	185	27.4540540540541	16.8584031845203
36	184	28.1032608695652	16.5114694436445
37	185	29.1081081081081	16.7373959453592
38	186	29.6236559139785	16.8040625580226
39	186	29.4462365591398	16.703772411853
40	182	31.0879120879121	16.6505509683686
41	182	31.9835164835165	16.5581097203388
42	183	32.6120218579235	16.5129741784846
43	182	33.2637362637363	16.2836291479633
44	181	33.8121546961326	16.207613653203
45	184	33.9836956521739	15.8498678843258
46	184	34.5597826086956	15.7860252217653
47	184	34.8695652173913	15.5406868716866
48	184	34.6684782608696	15.6799926769515
49	186	34.8602150537634	15.854467456584
50	186	34.9462365591398	16.0353431208439
51	184	35.7717391304348	15.5427162220762
52	186	36.3010752688172	15.9056576344234
53	186	36.7150537634409	15.2698073138628
54	186	36.7741935483871	15.3229233201713
55	185	37.3459459459459	15.2008043729277
56	184	38.429347826087	15.2439330441429
57	185	37.7891891891892	15.0929688457289
58	186	38.0322580645161	15.3896782629055
59	184	38.5978260869565	14.5797672386982
60	186	38.9086021505376	14.3450615358697
61	186	39.4731182795699	14.1108288092242
62	186	38.989247311828	13.8860183413513
63	186	40.0322580645161	13.5003115983284
64	186	40.6612903225806	12.9012174766617
65	186	41.1290322580645	12.9282642855409
66	186	41.2956989247312	12.9937067010606
67	186	42.0591397849462	12.6875869241843
68	186	42.1666666666667	12.7677451147536
69	186	42.252688172043	12.567896393657
70	186	42.994623655914	12.8582699487068
71	186	43.0215053763441	12.5663458703158
72	186	42.9032258064516	12.5690004901626
73	186	43.3387096774194	12.6267971780146
74	186	43.4354838709677	12.4882054206947
75	186	43.7634408602151	12.2975698319692
76	186	43.1881720430108	12.674813070426
77	186	43.489247311828	12.7560221060854
78	186	43.8440860215054	12.4732098850217
79	186	43.8225806451613	11.7715059454256
80	186	43.747311827957	11.7139610989008
81	186	43.8817204301075	11.5854983561026
82	186	44.6935483870968	11.8885664487252
83	186	45.5591397849462	11.1858620860165
84	186	46.1290322580645	11.3425539871012
85	185	46.2162162162162	10.8886037730698
86	185	45.7945945945946	11.2211452649709
87	185	46.3459459459459	11.5339431630456
88	186	46.1774193548387	11.7107354677733
89	186	45.489247311828	12.3879798965321
90	186	45.2043010752688	12.3691500634703
91	186	45.1182795698925	12.3527867190697
92	186	45.2311827956989	12.4290547008046
93	186	45.005376344086	12.4503325959386
94	186	45.1827956989247	11.8995309801364
95	186	45.4193548387097	11.8648448065796
96	186	46	12.4318683773338
97	186	45.6236559139785	12.3353274069934
98	186	45.9731182795699	12.047398640684
99	186	45.4193548387097	11.963297548342
100	186	45.9086021505376	11.9850010399393
101	186	45.5645161290323	11.6729592362936
102	186	45.9247311827957	11.8807011888254
103	186	45.8440860215054	12.2845714034122
104	186	46.3333333333333	11.9216662478919
105	186	46.7365591397849	11.6850774316207
106	186	46.0376344086022	11.4553744165076
107	186	46.4677419354839	11.0552192520737
108	186	46.3978494623656	10.912566309457
109	185	46.8756756756757	10.3141261670534
110	186	46.6236559139785	10.8178171135672
111	186	46.1666666666667	11.4890860863299
112	186	46.8548387096774	11.4323109307387
113	186	46.8279569892473	11.0874885962112
114	186	46.6182795698925	11.1228758310902
115	185	47.2594594594595	10.9304983044914
116	186	47.6989247311828	10.9502905761634
117	186	47.7150537634409	10.8103798591815
118	186	48.4086021505376	10.4097008385913
119	186	48.3440860215054	10.8043981271452
120	186	48.1881720430108	10.4845868800786
121	186	48.2150537634409	10.5813190434745
122	186	47.5752688172043	11.0765020911836
123	186	47.2043010752688	11.9332006895909
124	185	47.4324324324324	11.9198877943283
125	185	47.5297297297297	11.7343990987679
126	185	47.8918918918919	10.9400137702197
127	186	47.989247311828	11.1941052283258
128	186	48.8010752688172	10.3823237999109
129	186	49.0860215053763	10.1173182153081
130	186	48.6827956989247	10.5943087593182
131	186	48.6451612903226	10.6478219179072
132	186	48.5430107526882	11.2124824056576
133	185	48.6648648648649	10.7160032756837
134	185	48.4108108108108	10.5224342060961
135	185	48.3189189189189	9.80466387019567
136	185	49.2216216216216	9.78516887768154
137	185	49.1027027027027	9.42160117722332
138	186	49.1021505376344	9.74791984456863
139	186	49.0376344086022	9.88658292542453
140	186	48.8225806451613	10.0628149200451
141	186	48.6236559139785	9.68578113998946
142	186	48.6666666666667	10.1175077941143
143	186	48.6989247311828	9.67111603301471
144	186	48.7096774193548	9.35206945753839
145	186	49.241935483871	9.53517326568459
146	186	48.7688172043011	9.64142502077729
147	186	48.9516129032258	9.62782131795284
148	186	49.1989247311828	9.65671305080852
149	186	49.8978494623656	9.57221743910678
150	186	48.9354838709677	9.54285520377831
151	186	49.3602150537634	9.60542234010979
152	186	48.9032258064516	9.73271386960773
153	186	48.7795698924731	10.0285975860903
154	186	49.0645161290323	10.0939440785999
155	186	49.3010752688172	10.2817444583989
156	186	49.5752688172043	9.45299787613777
157	186	49.2043010752688	10.3245277515559
158	186	49.4354838709677	10.3086753825592
159	186	49.1290322580645	10.7278126094157
160	186	48.7688172043011	10.8650342071787
161	186	49.2634408602151	10.5794526496768
162	186	48.3279569892473	11.3806366191703
163	186	48.3870967741936	11.3647461136807
164	186	48.9408602150538	11.6090247890737
165	186	48.3978494623656	11.0459871984367
166	186	48.4516129032258	10.9253151395278
167	186	48.9569892473118	10.5481280301495
168	186	49.3440860215054	10.1096631575996
169	186	49.1344086021505	10.52606540411
170	186	48.3279569892473	9.85708542627296
171	186	48.7903225806452	10.0099471015815
172	186	48.6989247311828	9.90144400742348
173	186	48.9516129032258	9.94540896829504
174	186	48.8978494623656	10.1701893840255
175	186	48.6989247311828	10.1313374653867
176	186	48.7956989247312	10.156142212671
177	186	48.8225806451613	9.93958647279746
178	186	48.6774193548387	10.0793192502031
179	186	48.9677419354839	9.78852236084274
180	186	48.741935483871	10.1186509364734
181	186	48.6451612903226	10.1183752154618
182	186	48.8924731182796	10.0613924839204
183	186	49.0537634408602	9.68126146727747
184	186	48.8548387096774	9.99867035624057
185	186	48.5645161290323	10.5296815501888
186	186	48.5322580645161	10.6983975692278
187	186	48.7258064516129	10.2680338729667
188	186	48.7258064516129	10.2559188261093
189	186	49.0376344086022	10.5693939991309
190	186	49.5967741935484	10.5780900704203
191	186	49.6182795698925	9.94196615756536
192	186	49.3709677419355	9.78675421053031
193	186	49.6129032258064	9.22925109908944
194	186	48.8548387096774	9.65767602428562
195	186	49.0860215053763	9.00709139719217
196	186	48.6344086021505	10.1243991573331
197	185	48.827027027027	9.86442467990756
198	186	48.5161290322581	10.620340406033
199	186	48.5645161290323	10.2466146832652
200	186	48.7849462365591	10.1330067706141
201	186	48.505376344086	10.0373611864538
202	186	48.5591397849462	9.78522036718685
203	186	48.9193548387097	9.39516561210149
204	186	49.0376344086022	9.90187985404784
205	186	49.3333333333333	9.41859383931114
206	186	49.6397849462366	9.83563998972897
207	186	49.1397849462366	9.69824882253347
208	186	49.3172043010753	10.1529612099627
209	186	48.8440860215054	10.7297209088471
210	186	49.247311827957	10.8100612934017
211	186	48.8387096774194	10.8026926799238
212	186	49.1881720430108	10.7498369512449
213	186	49.1021505376344	10.4971190744748
214	186	48.8817204301075	10.5064710688898
215	186	48.8817204301075	10.4424802504423
216	186	48.5161290322581	11.102094181049
217	186	49.3440860215054	10.7597795854606
218	186	48.752688172043	10.5979660608327
219	186	49.8225806451613	9.70515192280949
220	186	50.1236559139785	9.28531415701581
221	186	49.6236559139785	9.9695904966129
222	186	49.6559139784946	9.72930332625014
223	186	49.7311827956989	10.5119132261693
224	186	49.758064516129	10.3912938879663
225	186	49.752688172043	10.2405193216903
226	186	49.5591397849462	10.1725251223154
227	186	49.758064516129	9.89351764383064
228	186	49.8225806451613	10.0912445757724
229	186	50.1612903225806	10.1110486237587
230	186	50.3387096774194	9.64831907788973
231	186	49.8709677419355	9.51269513797973
232	186	49.6881720430108	10.2635313396234
233	186	49.3333333333333	10.6124183588579
234	186	49.6881720430108	10.6811058184711
235	186	49.8118279569892	11.3885703676489
236	186	49.4032258064516	10.8619738548945
237	186	49.1881720430108	10.6427018461694
238	186	50	11.0453610171873
239	186	49.5967741935484	10.8903026698356
240	186	48.8602150537634	11.0238967926066
241	186	48.6935483870968	10.8686338329591
242	186	48.6397849462366	10.9260080471046
243	186	49.0591397849462	10.7749332379861
244	186	49.4354838709677	10.3285816525694
245	186	49.8010752688172	9.13846630486291
246	186	49.9193548387097	8.89815964044938
247	186	50.1720430107527	9.25917941132543
248	186	49.9408602150538	10.079239960183
249	185	50.2162162162162	9.30794172110199
250	186	50.1774193548387	9.43287671042093
251	186	50.1021505376344	9.10689051266393
252	186	49.3924731182796	9.22228483806528
253	186	49.3870967741936	8.99973844432489
254	186	48.8440860215054	9.25099804538968
255	186	49.6451612903226	9.04361224325088
256	186	49.2150537634409	9.78730502880254
257	186	49.5860215053763	9.32277758631295
258	186	49.6612903225806	9.35823420925428
259	186	49.6344086021505	9.2774471631249
260	186	49.5913978494624	9.36899609164101
261	186	49.1021505376344	9.63076689707858
262	186	49.3387096774194	9.00380138647835
263	186	49.6344086021505	8.64968044557255
264	186	49.6290322580645	8.27350157113673
265	186	49.989247311828	8.2717292857264
266	186	49.5215053763441	8.43493827289439
267	186	49.5591397849462	8.46993074491151
268	186	49.1021505376344	8.9663211111976
269	186	48.9784946236559	9.2221572133389
270	186	48.5	9.48298618722114
271	186	48.6505376344086	10.1566873047606
272	186	49.0967741935484	10.0070942577689
273	186	49.1129032258064	9.74336337740197
274	186	48.9516129032258	9.35040525675558
275	186	48.7956989247312	9.81621288760637
276	186	48.8709677419355	9.16482795751487
277	186	48.9516129032258	8.63574110377959
278	186	48.9838709677419	8.48048685908091
279	186	48.8172043010753	8.23498960311673
280	186	49.0483870967742	8.09356251234511
281	186	48.8494623655914	8.57771624184451
282	186	48.9301075268817	9.13978277518479
283	186	48.7150537634409	9.92618645627116
284	186	48.3279569892473	9.95367503057822
285	186	48.5376344086022	9.96974790517028
286	186	48.2795698924731	9.3645283471918
287	186	48.6935483870968	9.49922678448362
288	186	48.5483870967742	9.27771655158252
289	186	48.9408602150538	9.01360816926293
290	186	48.4623655913978	9.4800605994014
291	186	48.8494623655914	9.41929731304566
292	186	48.6989247311828	9.57957844384982
293	186	49.0860215053763	9.02867014717906
294	186	48.8978494623656	9.04734069926447
295	186	48.505376344086	8.9214271745373
296	186	47.8602150537634	9.18470102542673
297	186	47.8010752688172	9.68186931496916
298	186	48.0430107526882	10.6901459838788
299	186	48.0913978494624	10.695653635197
300	186	48.258064516129	10.0983308503625
301	186	47.8010752688172	9.63485782583393
302	186	48.1236559139785	9.69261516435105
303	186	47.8387096774194	9.85658273393641
304	186	48.4086021505376	9.31170325423412
305	186	47.9032258064516	9.63615322612629
306	186	48.6612903225806	9.64327557064885
307	186	48.6827956989247	9.82173126871188
308	186	48.5430107526882	9.15634646658261
309	186	47.5161290322581	9.98064386508401
310	186	47.5698924731183	9.98474279273252
311	186	47.1720430107527	10.1631274776945
312	186	47.1236559139785	10.33340317401
313	186	46.747311827957	10.6601363147093
314	186	46.3118279569892	11.0409346398569
315	186	46.2849462365591	11.0183870525743
316	186	46.5430107526882	11.144300667734
317	186	46.6827956989247	11.3890143716669
318	186	45.9193548387097	10.8885733119957
319	186	46.2311827956989	10.9626045287099
320	186	46.0376344086022	10.7181928083251
321	186	46.3118279569892	10.6313951128682
322	186	45.5537634408602	11.1418282661018
323	186	45.1612903225806	11.4550027523261
324	186	44.9569892473118	11.8562689345566
325	186	45.2365591397849	11.752766528331
326	185	44.7513513513514	12.2816941726653
327	186	44.758064516129	11.8362961937003
328	186	45.4139784946237	11.7001094141139
329	186	45.258064516129	11.4960893240774
330	186	45.2043010752688	11.4458151349503
331	186	45.3602150537634	11.3067465130452
332	186	44.9462365591398	11.4309826409776
333	186	45.4301075268817	11.4645378963814
334	186	44.3763440860215	11.3741422994674
335	186	44.8494623655914	11.2916579938434
336	186	44.5268817204301	11.946811310724
337	186	44.0537634408602	12.2124133492937
338	186	43.3494623655914	11.8750897456038
339	186	43.4354838709677	12.0233389719692
340	186	43.5215053763441	12.043707334963
341	186	43.6451612903226	12.3140395912522
342	186	44.2311827956989	11.7535639539868
343	186	44.5752688172043	11.6060203940371
344	186	44.741935483871	11.8389218152316
345	186	44.4516129032258	11.4622917655945
346	186	44.4247311827957	11.7398481127794
347	186	44.7903225806452	11.8149750558795
348	186	44.258064516129	11.5551820370485
349	186	43.8548387096774	12.0407148582702
350	186	43.0698924731183	11.9725116238394
351	186	43.241935483871	12.2994425062026
352	186	43.3709677419355	11.7931274594414
353	186	43.8172043010753	11.9117895145573
354	186	43.9139784946237	12.2153256986402
355	186	43.5215053763441	12.6329500478226
356	186	43.8333333333333	12.5266922217327
357	186	43.9516129032258	12.9915907346604
358	186	43.4623655913978	12.8631542849144
359	186	44.0376344086022	12.6171776000001
360	186	43.758064516129	12.9109450536976
361	186	43.5483870967742	12.907585139802
362	186	43.1720430107527	12.8253327492065
363	186	42.9408602150538	12.4861760234454
364	186	43.005376344086	12.6668314738663
365	186	42.8924731182796	12.2049722836727
366	186	42.8602150537634	12.262966792261
367	186	42.6666666666667	11.6696263941988
368	186	43.0215053763441	11.5116659931484
369	186	43.0967741935484	11.5159720023777
370	186	43.1505376344086	11.8849859739622
371	185	42.8864864864865	11.8579949676726
372	186	41.8548387096774	11.8456470840014
373	186	42.0698924731183	11.8554563553573
374	186	41.7634408602151	12.0986019737036
375	186	42.3763440860215	11.8667502584819
376	186	42.3817204301075	11.5064958973152
377	186	41.3817204301075	12.2993952497921
378	186	41.1397849462366	12.5870730752686
379	186	41.1290322580645	12.5944868302711
380	186	41.1397849462366	12.3713630945974
381	186	40.8817204301075	13.1813541217729
382	186	40.5483870967742	13.3805151834177
383	186	40.9838709677419	13.4069267318827
384	186	40.6451612903226	13.4225668478371
385	186	40.3387096774194	13.3063003346662
386	186	39.6451612903226	13.4100770187766
387	186	39.505376344086	13.4346254182195
388	186	39.2258064516129	13.7963011355144
389	185	38.7945945945946	13.000040676064
390	186	38.6397849462366	13.3028884470472
391	186	38.4408602150538	13.756934263749
392	186	38.2688172043011	13.214357290214
393	186	37.4139784946237	13.0639019161662
394	186	37.6344086021505	12.9550448870985
395	186	37.8602150537634	13.3445738727542
396	186	38.0215053763441	13.0533031914561
397	186	37.4569892473118	12.9823489137676
398	186	37.8010752688172	13.4926686369174
399	185	37.6972972972973	13.5291650841096
400	186	36.3010752688172	13.4608822217899
401	185	36.2540540540541	12.9843257219458
402	186	35.1559139784946	13.1079671449711
403	184	35.2989130434783	12.882096650492
404	186	33.7956989247312	13.6928145605622
405	186	33.247311827957	13.8483336212709
406	186	32.510752688172	14.0625011220898
407	185	32.5891891891892	13.8593043574992
408	186	31.8870967741935	13.8818623706285
409	186	31.7043010752688	13.3345186192139
410	186	31.9516129032258	13.4768198422386
411	184	32.5434782608696	13.2425156042793
412	185	32.2648648648649	12.9614859298158
413	186	33.1290322580645	14.096367794732
414	186	32.8709677419355	13.4776899187101
415	186	32.4516129032258	13.3238385257461
416	185	33.3135135135135	14.4733293351825
417	185	32.5675675675676	13.8413772807975
418	184	32.3152173913044	13.9792424944097
419	184	31.9130434782609	13.7150168378127
420	184	30.8315217391304	13.7705191504045
421	183	31.0437158469945	13.7783973041302
422	185	29.5189189189189	14.5833779306576
423	184	28.945652173913	14.0781302552901
424	184	28.6902173913043	13.9113788372925
425	184	28.5380434782609	13.2507827783319
426	184	28.9945652173913	13.5725121129374
427	184	29	13.3915396177338
428	183	28.8524590163934	13.2973219631827
429	184	29.375	13.1654301833464
430	184	29.1304347826087	12.624217676398
431	182	29.8241758241758	12.8876088559579
432	183	29.4808743169399	13.0189386689751
433	183	28.6775956284153	13.1395674034525
434	182	28.4065934065934	13.1266487178964
435	183	28.3879781420765	13.6469321013823
436	183	28.5846994535519	13.4091237510813
437	184	28.0869565217391	13.5712265324004
438	182	28.3956043956044	13.5205014135004
439	183	28.0874316939891	13.4500706916105
440	184	27.0597826086957	12.8820505425957
441	184	27.2826086956522	12.8440210299434
442	184	27.1902173913043	12.7742787999788
443	184	27.1195652173913	12.427136173356
444	183	27.2513661202186	12.9339907319949
445	182	26.9945054945055	13.209111727404
446	183	27.4535519125683	13.2684363114032
447	181	27.1160220994475	12.8276098786761
448	181	26.2486187845304	12.7731950572491
449	181	26.0552486187845	12.5687990042831
450	180	25.25	12.0524343260753
451	180	24.8	11.5871244281731
452	182	24.3241758241758	11.5471346392841
453	181	24.0773480662983	11.5033611337131
454	182	23.9120879120879	11.8065889944063
455	180	23.7888888888889	11.5429675264723
456	180	23.1888888888889	11.7600730097346
457	181	23.1436464088398	12.0826471514064
458	181	22.5303867403315	11.8009140119004
459	183	22.2459016393443	11.8302867108368
460	182	21.6703296703297	11.4660728898357
461	183	21.2950819672131	11.4762213728535
462	181	21.0331491712707	11.2105607712283
463	180	20.4555555555556	10.971431781317
464	179	20.5418994413408	11.3346529796728
465	175	20.88	11.5690033745548
466	176	20.2670454545455	11.4643419507461
467	177	19.3333333333333	11.4379087938206
468	171	19.5906432748538	11.501750513634
469	173	18.606936416185	11.3622364313843
470	171	18.233918128655	11.2669854193709
471	166	17.8795180722892	11.1853774570753
472	167	16.7664670658683	10.7063465626839
473	165	15.8121212121212	10.2127299083223
474	164	15.0731707317073	10.1125937250526
475	155	15.4193548387097	9.5895444739272
476	151	14.8741721854305	9.70931143165267
477	153	14.8235294117647	9.8969144893077
478	153	15.3071895424837	10.2503408452646
479	152	14.8881578947368	9.6649495375976
480	149	14.3758389261745	9.35159800628626
481	152	13.5197368421053	9.32629295742099
482	146	13.5547945205479	9.67686955788108
483	144	13.1388888888889	9.39246172301688
484	143	12.4545454545455	9.3881310089511
485	139	11.8705035971223	8.33434880685991
486	142	11.4154929577465	7.72602028676998
487	145	11.1103448275862	7.3372312002433
[truncated: 1,522 more rows]
