# Supplementary material for: Rapid Multi-Locus Sequence Typing Using Microfluidic Biochips
Source: PLoS One. 2010 May 12;5(5):e10595. doi: 10.1371/journal.pone.0010595 (PMC2868872; doi:10.1371/journal.pone.0010595)
Supplement: Data S4 — Zipped file containing 14 sequence trace files (.phd format) of sequencing runs described in supplemental text S2. (0.22 MB ZIP) [file pone.0010595.s008.zip]

Archive with 29 entries (28 files):
- Sa_arcC-F.phd 
- __MACOSX/
- __MACOSX/._Sa_arcC-F.phd 
- Sa_arcC-R.phd
- __MACOSX/._Sa_arcC-R.phd
- Sa_aroE-F.phd
- __MACOSX/._Sa_aroE-F.phd
- Sa_aroE-R.phd
- __MACOSX/._Sa_aroE-R.phd
- Sa_glp-F.phd
- __MACOSX/._Sa_glp-F.phd
- Sa_glp-R.phd
- __MACOSX/._Sa_glp-R.phd
- Sp_aroE-F.phd
- __MACOSX/._Sp_aroE-F.phd
- Sp_aroE-R.phd
- __MACOSX/._Sp_aroE-R.phd
- Sp_ddl-F.phd
- __MACOSX/._Sp_ddl-F.phd
- Sp_ddl-R.phd
- __MACOSX/._Sp_ddl-R.phd
- Sp_gki-F.phd
- __MACOSX/._Sp_gki-F.phd
- Sp_gki-R.phd
- __MACOSX/._Sp_gki-R.phd
- Sp_recP-F.phd
- __MACOSX/._Sp_recP-F.phd
- Sp_recP-R.phd
- __MACOSX/._Sp_recP-R.phd
